# Supplementary material for: A human monoclonal antibody blocks malaria transmission and defines a highly conserved neutralizing epitope on gametes
Source: Nat Commun. 2021 Mar 19;12:1750. doi: 10.1038/s41467-021-21955-1 (PMC7979743; doi:10.1038/s41467-021-21955-1)
Supplement: Supplementary file 3 — Source Data [file 41467_2021_21955_MOESM3_ESM.xlsx]

## Sheet: Figure 1d
X	4B7					LMIV230-01					LMIV230-02					IgG1 isotype control
0	0.011	0.01				0.011	0.01				0.011	0.01				0.011	0.01	0.011	0.01
10	0.137	0.145				3.959	3.959				3.827	3.959				0.104	0.051	0.066	0.047
5	0.055	0.055				3.737	3.71				3.612	3.597				0.054	0.051	0.058	0.051
1	0.042	0.042				3.038	3.03				3.113	3.151				0.043	0.045	0.052	0.043
0.3	0.04	0.041				2.049	2.015				2.253	2.26				0.042	0.046	0.049	0.072
0.1	0.039	0.04				0.821	0.828				0.909	0.944				0.038	0.046	0.039	0.041
0.03	0.041	0.039				0.288	0.294				0.236	0.236				0.045	0.047	0.038	0.076
0.01	0.04	0.039				0.118	0.116				0.092	0.084				0.037	0.04	0.037	0.039
0.0034	0.039	0.043				0.077	0.067				0.104	0.067				0.054	0.043	0.06	0.06

## Sheet: Figure 1e
LMIV230-01																LMIV230-02
Time (sec)	150nM	Fit 150	75nM	Fit 75	37.5nM	Fit 37.5	18.75nM	Fit 18.75	9.375nM	Fit 9.375	4.688nM	Fit 4.688	2.344nM	Fit 2.344		Time (sec)	150nM	Fit 150	75nM	Fit 75	37.5nM	Fit 37.5	18.75nM	Fit 18.75	9.375nM	Fit 9.375	4.688nM	Fit 4.688	2.344nM	Fit 2.344
0	0.0190658	0	0.0152065	0	0.0188489	0	0.0151602	0	0.0172342	0	-0.0013949	0	0.00574969	0		0	0.0212841	0	0.0211126	0	0.0163066	0	0.0127686	0	0.0160829	0	0.00277456	0	0.0020852	0
0.2	0.0198315	0.00110871	0.0159879	0.00054633	0.0195828	0.00026123	0.0159471	0.00014158	0.0173806	7.52e-05	-0.0008005	3.25e-05	0.00649973	2.46e-05		0.2	0.0231968	0.00514502	0.0212599	0.00254003	0.0173548	0.00121206	0.0130335	0.00061831	0.0157161	0.00031111	0.00271219	0.00015607	0.00218014	6.75e-05
0.4	0.0203046	0.00221133	0.0166978	0.00109115	0.0198619	0.0005221	0.0161656	0.00028305	0.0172808	0.00015029	-0.0007112	6.51e-05	0.00687046	4.92e-05		0.4	0.0249176	0.0101665	0.0217783	0.00504927	0.0183534	0.00241669	0.0135304	0.00123469	0.0150625	0.00062171	0.00263847	0.000312	0.0021192	0.000135
0.6	0.0213591	0.00330789	0.0172027	0.00163447	0.0199197	0.00078261	0.0165488	0.00042443	0.0171496	0.00022539	-0.0006706	9.76e-05	0.00711291	7.38e-05		0.6	0.0269117	0.0150674	0.0219154	0.00752807	0.0193125	0.00361394	0.0135412	0.00184915	0.0145677	0.00093182	0.00259767	0.00046781	0.00195396	0.00020246
0.8	0.0226132	0.00439843	0.0178422	0.00217629	0.0204178	0.00104275	0.0172971	0.00056571	0.0167715	0.00030047	-0.0005432	0.00013009	0.00717242	9.84e-05		0.8	0.0295083	0.0198506	0.0227113	0.00997681	0.0203137	0.00480385	0.013961	0.0024617	0.0145454	0.00124143	0.00238057	0.00062348	0.00212967	0.00026988
1	0.0236213	0.00548298	0.0182349	0.00271662	0.0210751	0.00130254	0.0178924	0.00070689	0.0167436	0.00037552	-0.0003984	0.0001626	0.00743326	0.00012303		1	0.032656	0.0245189	0.0240501	0.0123959	0.0220968	0.00598647	0.0146311	0.00307234	0.0144913	0.00155054	0.00248058	0.00077901	0.00265587	0.00033727
1.2	0.0247838	0.00656157	0.0189165	0.00325546	0.021796	0.00156197	0.0182418	0.00084797	0.0168523	0.00045054	-9.98e-05	0.0001951	0.00799085	0.00014763		1.2	0.0362294	0.0290751	0.0256461	0.0147856	0.0239011	0.00716183	0.0151937	0.00368107	0.0150671	0.00185915	0.00304814	0.00093442	0.00301827	0.00040463
1.4	0.0255319	0.00763424	0.0195026	0.00379281	0.022629	0.00182104	0.0189546	0.00098895	0.0170145	0.00052554	0.00069013	0.0002276	0.00831797	0.00017222		1.4	0.0396425	0.0335219	0.0268416	0.0171463	0.0249381	0.00833	0.0157083	0.00428791	0.0153776	0.00216727	0.00297687	0.00108969	0.00300301	0.00047196
1.6	0.0264645	0.00870102	0.0200545	0.00432868	0.0229305	0.00207975	0.0192035	0.00112984	0.0170076	0.00060051	0.00095607	0.00026009	0.00824429	0.00019682		1.6	0.0428773	0.0378619	0.0283157	0.0194784	0.0259442	0.009491	0.0161624	0.00489286	0.0155138	0.0024749	0.00311768	0.00124483	0.00264443	0.00053925
1.8	0.0273696	0.00976193	0.0203816	0.00486308	0.0231359	0.0023381	0.0193648	0.00127062	0.0169389	0.00067546	0.00111946	0.00029257	0.00785113	0.00022141		1.8	0.0464951	0.0420978	0.0298116	0.0217822	0.0268944	0.0106449	0.0168433	0.00549592	0.0157901	0.00278202	0.00303484	0.00139984	0.00247287	0.00060652
2	0.0279354	0.010817	0.0202483	0.00539601	0.02359	0.00259609	0.019428	0.00141131	0.0171436	0.00075038	0.00113214	0.00032505	0.00761621	0.000246		2	0.0501207	0.0462318	0.0321133	0.0240581	0.0278366	0.0117917	0.017735	0.0060971	0.0166068	0.00308866	0.00290438	0.00155472	0.00274436	0.00067375
2.2	0.0283516	0.0118663	0.0204685	0.00592746	0.0238722	0.00285373	0.0191687	0.0015519	0.017549	0.00082527	0.00142933	0.00035752	0.00704585	0.00027059		2.2	0.053819	0.0502666	0.0343149	0.0263064	0.0290814	0.0129315	0.0188392	0.00669641	0.0177555	0.0033948	0.00346154	0.00170946	0.00328732	0.00074095
2.4	0.0294596	0.0129099	0.020781	0.00645745	0.0237813	0.00311101	0.0194076	0.00169239	0.0179066	0.00090013	0.00207535	0.00038999	0.00731306	0.00029517		2.4	0.0566568	0.0542046	0.0355758	0.0285274	0.0294228	0.0140643	0.0188706	0.00729385	0.0174773	0.00370045	0.00297307	0.00186408	0.00291537	0.00080812
2.6	0.0294087	0.0139477	0.0203931	0.00698599	0.0236665	0.00336793	0.0194465	0.00183279	0.0176606	0.00097497	0.00195583	0.00042245	0.00697791	0.00031975		2.6	0.059772	0.0580479	0.0375089	0.0307215	0.0304056	0.0151902	0.0192037	0.00788943	0.0183732	0.00400561	0.00294141	0.00201856	0.00244558	0.00087525
2.8	0.0298295	0.0149798	0.0206113	0.00751306	0.0235154	0.0036245	0.0197807	0.00197308	0.0178955	0.00104978	0.00213652	0.0004549	0.00643276	0.00034433		2.8	0.0630044	0.061799	0.0391785	0.032889	0.0310413	0.0163091	0.0193497	0.00848315	0.0184031	0.00431028	0.00296888	0.00217291	0.00249832	0.00094236
3	0.0305097	0.0160062	0.0213304	0.00803868	0.0238442	0.00388071	0.0207344	0.00211328	0.0179584	0.00112457	0.00286491	0.00048735	0.00664217	0.00036891		3	0.0649526	0.06546	0.0406314	0.0350302	0.0312279	0.0174212	0.0191491	0.00907502	0.0182482	0.00461446	0.00267583	0.00232713	0.00203095	0.00100943
3.2	0.0312621	0.017027	0.0220347	0.00856286	0.0241562	0.00413657	0.0213675	0.00225338	0.0188296	0.00119932	0.00321737	0.0005198	0.00740381	0.00039348		3.2	0.0679586	0.069033	0.0425556	0.0371454	0.0315148	0.0185265	0.0196044	0.00966505	0.0187386	0.00491816	0.00267486	0.00248122	0.00217345	0.00107647
3.4	0.0318637	0.0180422	0.0224223	0.00908559	0.0237814	0.00439207	0.0209598	0.00239338	0.019205	0.00127406	0.00275574	0.00055223	0.00694835	0.00041806		3.4	0.0708334	0.0725203	0.0447891	0.039235	0.0329298	0.019625	0.0202639	0.0102532	0.0198802	0.00522136	0.00288102	0.00263517	0.00281657	0.00114348
3.6	0.0332356	0.0190518	0.0236906	0.00960688	0.0243476	0.00464722	0.020765	0.00253329	0.0198233	0.00134876	0.00283879	0.00058466	0.00729974	0.00044263		3.6	0.073783	0.0759238	0.0465033	0.0412992	0.0338868	0.0207168	0.0208708	0.0108396	0.0201956	0.00552408	0.00320527	0.002789	0.00324045	0.00121046
3.8	0.0346313	0.0200559	0.0245573	0.0101267	0.0247083	0.00490202	0.0214162	0.00267309	0.020379	0.00142344	0.00287721	0.00061709	0.00787562	0.00046719		3.8	0.0764958	0.0792456	0.0477644	0.0433385	0.0342894	0.0218019	0.0209972	0.0114241	0.0199859	0.0058263	0.00310545	0.00294269	0.00301465	0.0012774
4	0.0356583	0.0210544	0.0258935	0.0106452	0.0252118	0.00515646	0.0218294	0.0028128	0.0206711	0.00149809	0.00354563	0.00064951	0.00864724	0.00049176		4	0.0786932	0.0824876	0.0488533	0.0453529	0.0341271	0.0228803	0.0212463	0.0120068	0.0194259	0.00612805	0.00300166	0.00309625	0.00266128	0.00134432
4.2	0.0363641	0.0220475	0.0265945	0.0111621	0.0254629	0.00541055	0.0220507	0.00295241	0.0210142	0.00157272	0.00381875	0.00068192	0.00870499	0.00051632		4.2	0.0813141	0.0856518	0.0504947	0.047343	0.0353982	0.0239521	0.0221645	0.0125877	0.0196575	0.00642931	0.00350013	0.00324969	0.00300735	0.0014112
4.4	0.0371212	0.0230351	0.0274484	0.0116777	0.0254743	0.00566429	0.021917	0.00309193	0.0213427	0.00164732	0.00357684	0.00071433	0.00898523	0.00054088		4.4	0.0834017	0.0887399	0.0525253	0.0493089	0.0363365	0.0250174	0.0228507	0.0131668	0.0196194	0.00673008	0.00413688	0.00340299	0.00330864	0.00147805
4.6	0.0384683	0.0240173	0.0280941	0.0121919	0.025611	0.00591768	0.0223706	0.00323134	0.0216736	0.00172189	0.00335176	0.00074673	0.00924726	0.00056544		4.6	0.0856753	0.091754	0.053656	0.051251	0.0369499	0.0260761	0.0229502	0.0137441	0.0196306	0.00703037	0.00422763	0.00355616	0.00323243	0.00154487
4.8	0.0392141	0.0249941	0.0285511	0.0127046	0.026438	0.00617072	0.0229734	0.00337066	0.0216611	0.00179644	0.00326468	0.00077912	0.00955203	0.00059		4.8	0.0882859	0.0946956	0.0554006	0.0531695	0.0375673	0.0271284	0.0235713	0.0143195	0.0194405	0.00733018	0.00432211	0.0037092	0.00353195	0.00161166
5	0.0399948	0.0259655	0.0293014	0.0132159	0.0274501	0.00642341	0.0231684	0.00350988	0.0221965	0.00187096	0.0031445	0.00081151	0.0103048	0.00061455		5	0.0907366	0.0975666	0.0570435	0.0550648	0.0390001	0.0281741	0.0240526	0.0148932	0.0193197	0.00762951	0.00481579	0.00386211	0.00393834	0.00167841
5.2	0.0411265	0.0269316	0.0305346	0.0137258	0.0284722	0.00667574	0.0228166	0.00364901	0.022511	0.00194545	0.00319001	0.0008439	0.0106581	0.0006391		5.2	0.0928414	0.100369	0.0584695	0.056937	0.0396252	0.0292135	0.0244124	0.0154651	0.0194633	0.00792836	0.00514874	0.00401489	0.00386061	0.00174514
5.4	0.0414952	0.0278924	0.0305173	0.0142343	0.0286736	0.00692773	0.0228781	0.00378804	0.0224707	0.00201992	0.00272392	0.00087627	0.0103299	0.00066365		5.4	0.0942853	0.103103	0.0591926	0.0587866	0.0395339	0.0302465	0.02473	0.0160352	0.019062	0.00822672	0.00477339	0.00416755	0.00373513	0.00181183
5.6	0.0423249	0.0288479	0.0306657	0.0147414	0.0289169	0.00717937	0.0225112	0.00392697	0.0225659	0.00209436	0.00202371	0.00090864	0.00987634	0.00068819		5.6	0.0961016	0.105773	0.0607587	0.0606137	0.0404252	0.0312732	0.0252141	0.0166036	0.0187733	0.00852461	0.004837	0.00432007	0.00344894	0.00187849
5.8	0.0428236	0.0297981	0.0304621	0.0152471	0.0292562	0.00743066	0.0225175	0.0040658	0.0223318	0.00216877	0.0013576	0.00094101	0.00960438	0.00071274		5.8	0.0979311	0.108378	0.0621917	0.0624187	0.0412087	0.0322936	0.0252064	0.0171701	0.0187816	0.00882202	0.00423371	0.00447246	0.00341201	0.00194512
6	0.0432059	0.0307432	0.0306649	0.0157514	0.0298488	0.00768161	0.0223102	0.00420454	0.0226706	0.00224316	0.00124649	0.00097337	0.0095842	0.00073728		6	0.100759	0.11092	0.0644474	0.0642018	0.0424138	0.0333077	0.0261588	0.0177349	0.019294	0.00911895	0.00408964	0.00462472	0.00395453	0.00201172
6.2	0.0440267	0.031683	0.031159	0.0162543	0.0300164	0.0079322	0.0222115	0.00434318	0.0223381	0.00231752	0.00109053	0.00100572	0.00920156	0.00076182		6.2	0.103232	0.113401	0.065991	0.0659633	0.0434636	0.0343156	0.0264479	0.018298	0.0198339	0.0094154	0.00434208	0.00477685	0.00409571	0.00207828
6.4	0.0445616	0.0326177	0.0312948	0.0167559	0.0301563	0.00818245	0.0217361	0.00448172	0.0215352	0.00239186	0.00059335	0.00103807	0.00882687	0.00078635		6.4	0.105775	0.115823	0.0670558	0.0677034	0.0441742	0.0353174	0.0264102	0.0188593	0.0198483	0.00971138	0.00392803	0.00492885	0.00374163	0.00214482
6.6	0.0447289	0.0335473	0.0309776	0.017256	0.0299821	0.00843235	0.0213224	0.00462017	0.0209773	0.00246617	0.00025224	0.00107041	0.00811666	0.00081089		6.6	0.10792	0.118187	0.0685204	0.0694224	0.0451631	0.036313	0.0265982	0.0194188	0.0203844	0.0100069	0.00355843	0.00508073	0.00396149	0.00221132
6.8	0.0454386	0.0344717	0.0315201	0.0177548	0.0302844	0.00868191	0.0213965	0.00475852	0.0210744	0.00254045	0.00020122	0.00110275	0.00806323	0.00083542		6.8	0.109926	0.120494	0.0698995	0.0711206	0.0459585	0.0373025	0.0271949	0.0199766	0.0202979	0.0103019	0.00356164	0.00523247	0.004299	0.0022778
7	0.0467249	0.0353911	0.0324435	0.0182522	0.0306902	0.00893112	0.0220012	0.00489677	0.0212305	0.0026147	0.00084001	0.00113508	0.00805969	0.00085995		7	0.111765	0.122745	0.0714264	0.0727981	0.0469156	0.0382859	0.0275871	0.0205326	0.0208443	0.0105965	0.00357389	0.00538408	0.00422677	0.00234424
7.2	0.0475827	0.0363054	0.0327345	0.0187482	0.0309543	0.00917999	0.0222044	0.00503492	0.0216361	0.00268893	0.00099117	0.0011674	0.00795853	0.00088448		7.2	0.114385	0.124943	0.0729452	0.0744554	0.0482367	0.0392633	0.0283498	0.021087	0.0220133	0.0108905	0.00415419	0.00553557	0.0046616	0.00241065
7.4	0.0484151	0.0372147	0.0335772	0.0192429	0.0311055	0.00942851	0.0215717	0.00517298	0.0212325	0.00276314	0.00060819	0.00119972	0.00728612	0.000909		7.4	0.116849	0.127087	0.0744874	0.0760925	0.0497465	0.0402347	0.0292953	0.0216395	0.0231532	0.0111842	0.00472812	0.00568693	0.00471657	0.00247702
7.6	0.0497494	0.0381191	0.0343001	0.0197362	0.0313806	0.00967669	0.0220301	0.00531095	0.0211793	0.00283732	0.00082721	0.00123203	0.00787504	0.00093352		7.6	0.118285	0.12918	0.0750181	0.0777098	0.0498015	0.0412002	0.0292416	0.0221904	0.0230055	0.0114773	0.00466257	0.00583815	0.00416898	0.00254337
7.8	0.0501442	0.0390184	0.0344305	0.0202281	0.0312665	0.00992452	0.0222221	0.00544882	0.0213156	0.00291147	0.00131346	0.00126434	0.00765763	0.00095804		7.8	0.11995	0.131223	0.0764781	0.0793074	0.0506383	0.0421597	0.0297023	0.0227396	0.0233284	0.0117699	0.0051641	0.00598925	0.00404675	0.00260968
8	0.050823	0.0399128	0.0349352	0.0207187	0.0310376	0.010172	0.0223878	0.00558659	0.0212349	0.00298559	0.00173497	0.00129664	0.00764787	0.00098256		8	0.121343	0.133217	0.0776967	0.0808857	0.0515592	0.0431134	0.0301463	0.023287	0.0234791	0.0120621	0.00492463	0.00614022	0.00375279	0.00267597
8.2	0.0518117	0.0408023	0.0352546	0.0212079	0.0312656	0.0104192	0.0230039	0.00572426	0.0218189	0.00305969	0.00217224	0.00132893	0.00786871	0.00100708		8.2	0.123184	0.135163	0.0794716	0.0824449	0.052714	0.0440612	0.0309271	0.0238327	0.0235877	0.0123539	0.00531609	0.00629106	0.00423773	0.00274222
8.4	0.0526393	0.0416869	0.0358943	0.0216958	0.0315434	0.010666	0.0236513	0.00586184	0.0225506	0.00313376	0.00295505	0.00136122	0.00835596	0.00103159		8.4	0.125153	0.137062	0.0812386	0.0839851	0.053807	0.0450032	0.0316945	0.0243768	0.0238735	0.0126451	0.00594112	0.00644178	0.00418662	0.00280844
8.6	0.0533886	0.0425666	0.0360489	0.0221824	0.0313764	0.0109124	0.0241194	0.00599932	0.0228389	0.00320781	0.00286543	0.0013935	0.00825797	0.0010561		8.6	0.127101	0.138916	0.0822283	0.0855067	0.0544529	0.0459394	0.0319292	0.0249191	0.0235242	0.0129359	0.00607013	0.00659236	0.00349939	0.00287463
8.8	0.0541271	0.0434416	0.0363544	0.0226676	0.0321179	0.0111585	0.0247845	0.00613671	0.0229301	0.00328183	0.00337934	0.00142578	0.0083863	0.00108061		8.8	0.128981	0.140725	0.0834597	0.0870098	0.0555927	0.0468699	0.0322372	0.0254598	0.0233678	0.0132262	0.00643241	0.00674282	0.00363622	0.00294079
9	0.0555428	0.0443117	0.0372177	0.0231514	0.0326582	0.0114043	0.0252018	0.006274	0.0232255	0.00335582	0.00388483	0.00145805	0.0084915	0.00110511		9	0.130908	0.142491	0.085071	0.0884947	0.0569158	0.0477947	0.0329974	0.0259987	0.0238903	0.0135161	0.00718777	0.00689315	0.00376229	0.00300692
9.2	0.0565356	0.045177	0.0372849	0.023634	0.0322436	0.0116498	0.0252001	0.0064112	0.0230609	0.00342979	0.00376976	0.00149032	0.00829215	0.00112962		9.2	0.132684	0.144214	0.0868547	0.0899616	0.0578465	0.0487139	0.0335894	0.026536	0.0239016	0.0138055	0.00783337	0.00704335	0.00401249	0.00307301
9.4	0.0571993	0.0460376	0.0370724	0.0241152	0.0317042	0.0118949	0.0257888	0.0065483	0.0229266	0.00350373	0.0035568	0.00152258	0.00811056	0.00115412		9.4	0.134073	0.145896	0.0880262	0.0914106	0.0584162	0.0496273	0.0337571	0.0270716	0.0241755	0.0140944	0.00790188	0.00719342	0.00392505	0.00313908
9.6	0.0580713	0.0468934	0.037459	0.024595	0.0319062	0.0121396	0.0262555	0.0066853	0.0231751	0.00357764	0.00420867	0.00155483	0.00823519	0.00117862		9.6	0.135667	0.147537	0.0893647	0.0928422	0.0594593	0.0505352	0.0339584	0.0276056	0.0244092	0.0143829	0.00793002	0.00734337	0.00385607	0.00320511
9.8	0.0587355	0.0477446	0.037533	0.0250736	0.0317982	0.0123841	0.026492	0.00682221	0.0226691	0.00365153	0.0040104	0.00158708	0.00796258	0.00120311		9.8	0.137307	0.149139	0.0906715	0.0942563	0.0602619	0.0514376	0.0339416	0.0281378	0.0248577	0.0146708	0.00809952	0.00749318	0.00403474	0.00327111
10	0.059644	0.048591	0.0378676	0.0255508	0.0319877	0.0126281	0.0263112	0.00695902	0.0225192	0.00372539	0.00397177	0.00161932	0.00834357	0.0012276		10	0.13907	0.150703	0.0917875	0.0956533	0.0609975	0.0523344	0.0348433	0.0286685	0.0249563	0.0149584	0.00808761	0.00764287	0.00433662	0.00333708
10.2	0.0604023	0.0494329	0.0377671	0.0260267	0.0319434	0.0128719	0.0258753	0.00709574	0.0219917	0.00379923	0.00343543	0.00165155	0.00816521	0.0012521		10.2	0.13983	0.152229	0.092916	0.0970334	0.0611208	0.0532257	0.0347577	0.0291974	0.0252667	0.0152455	0.00782176	0.00779244	0.00408179	0.00340302
10.4	0.0603468	0.05027	0.0375347	0.0265013	0.0322831	0.0131153	0.0251066	0.00723236	0.0216784	0.00387304	0.00293652	0.00168378	0.00791622	0.00127659		10.4	0.14135	0.153718	0.0932933	0.0983967	0.0618275	0.0541115	0.0355303	0.0297247	0.0254734	0.0155321	0.00766642	0.00794187	0.00474792	0.00346893
10.6	0.0611042	0.0511027	0.0378376	0.0269746	0.0324904	0.0133584	0.0251045	0.00736888	0.0219532	0.00394682	0.00322264	0.00171601	0.00816465	0.00130107		10.6	0.142421	0.155172	0.094205	0.0997435	0.0623169	0.0549919	0.0359219	0.0302504	0.0259795	0.0158182	0.00779925	0.00809118	0.00533309	0.00353481
10.8	0.0615113	0.0519307	0.0383357	0.0274466	0.0326922	0.0136011	0.02512	0.00750531	0.0221699	0.00402058	0.00317761	0.00174822	0.0086081	0.00132556		10.8	0.143828	0.156591	0.0958944	0.101074	0.063224	0.0558669	0.0371184	0.0307744	0.0268559	0.0161039	0.00849068	0.00824036	0.00573971	0.00360065
11	0.0625078	0.0527542	0.0387141	0.0279173	0.0331919	0.0138435	0.0252394	0.00764165	0.0221095	0.00409431	0.00331169	0.00178044	0.00853426	0.00135004		11	0.145596	0.157975	0.09731	0.102388	0.0639284	0.0567366	0.0376474	0.0312968	0.0275602	0.0163891	0.00926923	0.00838941	0.00586923	0.00366647
11.2	0.0628248	0.0535731	0.039453	0.0283867	0.0339896	0.0140856	0.0253002	0.00777789	0.0225616	0.00416801	0.00346063	0.00181264	0.00911207	0.00137452		11.2	0.147027	0.159327	0.0982966	0.103687	0.0645973	0.0576009	0.0383841	0.0318176	0.0280497	0.0166739	0.0097576	0.00853834	0.0061488	0.00373225
11.4	0.0635818	0.0543876	0.0403209	0.0288548	0.0345552	0.0143273	0.0253149	0.00791404	0.0230787	0.00424169	0.00377176	0.00184484	0.00959301	0.00139899		11.4	0.148384	0.160646	0.099758	0.104969	0.0649775	0.0584599	0.0392624	0.0323368	0.0284905	0.0169582	0.00986471	0.00868714	0.00657294	0.00379801
11.6	0.0638649	0.0551976	0.0406492	0.0293216	0.0350954	0.0145687	0.0257293	0.00805009	0.0234022	0.00431534	0.00398697	0.00187704	0.0100505	0.00142347		11.6	0.149005	0.161933	0.100779	0.106236	0.0651248	0.0593137	0.0391663	0.0328543	0.0281083	0.0172421	0.00964949	0.00883582	0.00631889	0.00386373
11.8	0.0643085	0.0560031	0.0417026	0.0297872	0.0362176	0.0148098	0.0262705	0.00818604	0.0239994	0.00438897	0.00475207	0.00190922	0.010741	0.00144794		11.8	0.150159	0.163189	0.10219	0.107488	0.0659061	0.0601622	0.0397545	0.0333702	0.0282472	0.0175255	0.00948793	0.00898436	0.00634997	0.00392942
12	0.0647438	0.0568042	0.0423767	0.0302514	0.0366563	0.0150505	0.0267857	0.0083219	0.024294	0.00446257	0.00503535	0.00194141	0.0106399	0.00147241		12	0.151157	0.164416	0.103155	0.108725	0.066214	0.0610055	0.0397152	0.0338845	0.0280261	0.0178084	0.0089069	0.00913278	0.0059984	0.00399508
12.2	0.0656454	0.0576009	0.0430869	0.0307144	0.0377091	0.0152909	0.0271898	0.00845767	0.0247857	0.00453614	0.0054301	0.00197358	0.0106193	0.00149688		12.2	0.152407	0.165612	0.104641	0.109946	0.0667319	0.0618437	0.0404983	0.0343972	0.0281199	0.0180909	0.00905077	0.00928108	0.00617926	0.0040607
12.4	0.065898	0.0583933	0.0434656	0.0311761	0.0381102	0.0155309	0.0273938	0.00859334	0.0249995	0.00460969	0.00569709	0.00200575	0.0103166	0.00152134		12.4	0.153916	0.16678	0.105754	0.111153	0.0678967	0.0626767	0.0415511	0.0349083	0.0285974	0.0183729	0.00938597	0.00942925	0.00622264	0.0041263
12.6	0.066515	0.0591813	0.04451	0.0316365	0.0388787	0.0157707	0.0279227	0.00872891	0.0254869	0.00468321	0.00607348	0.00203792	0.0105904	0.00154581		12.6	0.155078	0.16792	0.106407	0.112345	0.0683753	0.0635046	0.0417881	0.0354179	0.0286137	0.0186545	0.00965193	0.00957729	0.00603113	0.00419187
12.8	0.0672761	0.0599649	0.0455496	0.0320956	0.0392415	0.0160101	0.0281911	0.00886439	0.0251331	0.00475671	0.00675898	0.00207008	0.0105647	0.00157027		12.8	0.156279	0.169033	0.107359	0.113523	0.0692648	0.0643274	0.0425647	0.0359258	0.0289804	0.0189356	0.00991594	0.0097252	0.00611872	0.0042574
13	0.0682827	0.0607443	0.0459788	0.0325535	0.0391028	0.0162491	0.0280401	0.00899978	0.0246842	0.00483018	0.00687243	0.00210223	0.0103628	0.00159472		13	0.15725	0.170119	0.10869	0.114686	0.0700713	0.0651452	0.0430666	0.0364321	0.0292721	0.0192163	0.010123	0.00987299	0.00597172	0.00432291
13.2	0.068642	0.0615194	0.0462989	0.0330101	0.0384839	0.0164879	0.0280603	0.00913507	0.0242781	0.00490362	0.00645281	0.00213438	0.0101708	0.00161918		13.2	0.158547	0.171179	0.109828	0.115835	0.0710944	0.065958	0.0439129	0.0369369	0.0297286	0.0194966	0.0105705	0.0100207	0.00663222	0.00438838
13.4	0.0692834	0.0622902	0.0470965	0.0334655	0.0384983	0.0167263	0.0282391	0.00927027	0.0242642	0.00497704	0.0066109	0.00216652	0.00999002	0.00164363		13.4	0.15922	0.172213	0.11041	0.116971	0.0716378	0.0667658	0.0441184	0.0374401	0.0301609	0.0197763	0.0108788	0.0101682	0.00636535	0.00445382
13.6	0.0697056	0.0630567	0.0475359	0.0339196	0.0383494	0.0169644	0.028015	0.00940537	0.0239705	0.00505043	0.00667479	0.00219865	0.00987947	0.00166808		13.6	0.15962	0.173222	0.110868	0.118092	0.0723813	0.0675686	0.0441826	0.0379417	0.0303316	0.0200557	0.011057	0.0103156	0.00625055	0.00451923
13.8	0.0700681	0.0638191	0.0477429	0.0343724	0.0379394	0.0172021	0.0276222	0.00954038	0.0233031	0.0051238	0.00594685	0.00223078	0.00988378	0.00169253		13.8	0.160896	0.174208	0.112154	0.1192	0.0737962	0.0683666	0.044944	0.0384418	0.0308286	0.0203345	0.0116139	0.0104629	0.00618069	0.00458461
14	0.0707594	0.0645773	0.0480059	0.0348241	0.0378847	0.0174395	0.0275015	0.0096753	0.022975	0.00519714	0.00563206	0.00226291	0.0103359	0.00171698		14	0.161416	0.175169	0.112816	0.120295	0.0743124	0.0691596	0.0449294	0.0389403	0.0307062	0.020613	0.0112613	0.0106101	0.00586558	0.00464996
14.2	0.0715441	0.0653313	0.0483746	0.0352744	0.0380631	0.0176766	0.0276784	0.00981012	0.02332	0.00527045	0.00557206	0.00229502	0.010372	0.00174142		14.2	0.162644	0.176108	0.114073	0.121376	0.0752612	0.0699478	0.0451179	0.0394372	0.031344	0.020891	0.011669	0.0107571	0.00583843	0.00471528
14.4	0.0718971	0.0660812	0.0482085	0.0357235	0.0379639	0.0179134	0.0275315	0.00994484	0.0230197	0.00534374	0.00509531	0.00232713	0.0101613	0.00176586		14.4	0.16444	0.177024	0.114981	0.122444	0.0765171	0.0707311	0.0457198	0.0399326	0.0317123	0.0211685	0.0119619	0.010904	0.00648002	0.00478057
14.6	0.0727812	0.066827	0.0488294	0.0361714	0.037989	0.0181498	0.0280055	0.0100795	0.0231595	0.005417	0.0052723	0.00235924	0.0103161	0.0017903		14.6	0.165535	0.177918	0.116453	0.123499	0.0776279	0.0715097	0.045736	0.0404265	0.0320014	0.0214456	0.0122138	0.0110508	0.00623958	0.00484583
14.8	0.0732655	0.0675686	0.0490998	0.0366181	0.0378032	0.0183859	0.028177	0.010214	0.0229581	0.00549024	0.00491616	0.00239134	0.0100899	0.00181474		14.8	0.166946	0.17879	0.1184	0.124542	0.0788143	0.0722835	0.046718	0.0409188	0.0326735	0.0217222	0.0127575	0.0111975	0.00682153	0.00491105
15	0.0736625	0.0683062	0.0491498	0.0370635	0.0379734	0.0186217	0.028254	0.0103485	0.0222589	0.00556344	0.00429492	0.00242343	0.0097572	0.00183917		15	0.168237	0.179642	0.11955	0.125571	0.0795707	0.0730525	0.0470144	0.0414096	0.0324742	0.0219984	0.012549	0.011344	0.00649397	0.00497625
15.2	0.0743788	0.0690398	0.0495564	0.0375077	0.0381611	0.0188571	0.028554	0.0104828	0.0224431	0.00563663	0.00455787	0.00245552	0.0103596	0.00186361		15.2	0.169174	0.180473	0.12101	0.126589	0.0803583	0.0738168	0.0477032	0.0418989	0.0328073	0.0222742	0.0127354	0.0114904	0.00720296	0.00504141
15.4	0.0753841	0.0697693	0.0494442	0.0379506	0.0381588	0.0190922	0.0288022	0.0106171	0.0222766	0.00570979	0.00478836	0.0024876	0.00992979	0.00188803		15.4	0.169962	0.181284	0.122534	0.127594	0.0808626	0.0745764	0.0483954	0.0423866	0.0331349	0.0225495	0.0125731	0.0116367	0.0078247	0.00510654
15.6	0.0758962	0.0704948	0.0494041	0.0383924	0.0385051	0.019327	0.0289863	0.0107512	0.022017	0.00578292	0.00491123	0.00251968	0.00973546	0.00191246		15.6	0.170476	0.182076	0.123591	0.128586	0.0810239	0.0753314	0.0484478	0.0428728	0.0329909	0.0228244	0.0121766	0.0117829	0.00770793	0.00517165
15.8	0.0763698	0.0712163	0.0497612	0.0388329	0.0385928	0.0195615	0.0294353	0.0108853	0.0219206	0.00585602	0.00479938	0.00255175	0.00957467	0.00193689		15.8	0.171745	0.182848	0.125031	0.129567	0.0815546	0.0760818	0.0490187	0.0433575	0.0333984	0.0230988	0.0119776	0.0119289	0.00833786	0.00523672
16	0.0766807	0.0719339	0.0490856	0.0392722	0.0382452	0.0197957	0.02911	0.0110193	0.0217304	0.0059291	0.00433676	0.00258382	0.00853662	0.00196131		16	0.172824	0.183603	0.126145	0.130536	0.0821499	0.0768275	0.0491474	0.0438407	0.0336283	0.0233728	0.0115106	0.0120748	0.00868816	0.00530176
16.2	0.0771798	0.0726475	0.0489395	0.0397103	0.0379827	0.0200295	0.0291195	0.0111532	0.0215731	0.00600216	0.00423622	0.00261588	0.00809866	0.00198573		16.2	0.173878	0.184339	0.127231	0.131493	0.0827492	0.0775687	0.0505059	0.0443224	0.0341567	0.0236464	0.0114905	0.0122206	0.00903472	0.00536677
16.4	0.0772067	0.0733572	0.0490301	0.0401472	0.037689	0.020263	0.0293443	0.011287	0.021755	0.00607518	0.0041367	0.00264793	0.00802979	0.00201015		16.4	0.174719	0.185057	0.128089	0.132438	0.0832181	0.0783053	0.0512692	0.0448025	0.0342116	0.0239195	0.0115029	0.0123663	0.0094229	0.00543175
16.6	0.0782425	0.074063	0.0496313	0.0405829	0.0378431	0.0204962	0.0296027	0.0114206	0.0220868	0.00614819	0.00447253	0.00267998	0.00858425	0.00203456		16.6	0.175223	0.185758	0.128606	0.133372	0.0833357	0.0790375	0.051909	0.0452812	0.0344604	0.0241921	0.0114531	0.0125118	0.00953259	0.0054967
16.8	0.0785014	0.0747649	0.049484	0.0410174	0.0372777	0.020729	0.0289508	0.0115542	0.0215297	0.00622116	0.00424974	0.00271202	0.00810428	0.00205897		16.8	0.175458	0.186442	0.129506	0.134295	0.0838836	0.0797651	0.0524341	0.0457584	0.0346395	0.0244644	0.0113589	0.0126572	0.00962889	0.00556161
17	0.0790085	0.075463	0.0492172	0.0414507	0.0377999	0.0209616	0.0291585	0.0116878	0.0218038	0.00629411	0.00401668	0.00274405	0.00846989	0.00208338		17	0.175763	0.18711	0.130138	0.135206	0.0841754	0.0804883	0.0523549	0.0462341	0.0344407	0.0247362	0.0111896	0.0128025	0.00960385	0.0056265
17.2	0.0795609	0.0761572	0.0499859	0.0418828	0.0378175	0.0211938	0.0296222	0.0118212	0.0219272	0.00636704	0.00400321	0.00277608	0.00890533	0.00210779		17.2	0.176507	0.187762	0.130845	0.136107	0.0845864	0.081207	0.0531161	0.0467083	0.0347408	0.0250075	0.0117512	0.0129477	0.00989055	0.00569136
17.4	0.0802598	0.0768476	0.0507263	0.0423137	0.0385945	0.0214257	0.0296408	0.0119545	0.0222041	0.00643994	0.00423307	0.0028081	0.00960285	0.0021322		17.4	0.176863	0.188398	0.131524	0.136996	0.0850791	0.0819214	0.0532529	0.0471811	0.034623	0.0252785	0.0117614	0.0130927	0.00926536	0.00575618
17.6	0.0806699	0.0775342	0.051364	0.0427435	0.0386775	0.0216572	0.0294819	0.0120877	0.0222304	0.00651281	0.00402529	0.00284012	0.0099437	0.0021566		17.6	0.17729	0.189019	0.132233	0.137875	0.0858452	0.0826313	0.0536131	0.0476523	0.0353145	0.0255489	0.011747	0.0132377	0.0090124	0.00582098
17.8	0.081593	0.0782171	0.0521424	0.043172	0.0394438	0.0218885	0.0299659	0.0122209	0.022596	0.00658566	0.00437683	0.00287213	0.0107152	0.002181		17.8	0.178426	0.189625	0.132921	0.138743	0.0865259	0.0833369	0.0541206	0.0481221	0.0357301	0.025819	0.0119547	0.0133825	0.00863854	0.00588574
18	0.0823358	0.0788962	0.0524681	0.0435994	0.0401352	0.0221194	0.0301954	0.0123539	0.0224255	0.00665848	0.0041014	0.00290414	0.0109819	0.0022054		18	0.178991	0.190216	0.133425	0.139601	0.0868745	0.0840382	0.0538479	0.0485905	0.0359269	0.0260886	0.0118561	0.0135271	0.00847447	0.00595048
18.2	0.0831029	0.0795716	0.053012	0.0440255	0.0409278	0.02235	0.0306045	0.0124869	0.0233195	0.00673127	0.00430704	0.00293614	0.0115159	0.0022298		18.2	0.179785	0.190793	0.133908	0.140448	0.0879046	0.0847352	0.0541688	0.0490573	0.0360604	0.0263578	0.0119942	0.0136717	0.00813391	0.00601518
18.4	0.083409	0.0802432	0.0530575	0.0444505	0.0410109	0.0225803	0.0301452	0.0126197	0.0231827	0.00680404	0.00389792	0.00296813	0.0113525	0.00225419		18.4	0.179897	0.191356	0.134161	0.141285	0.0880304	0.0854279	0.0539838	0.0495228	0.0361088	0.0266265	0.0114871	0.0138161	0.00746419	0.00607985
18.6	0.0843276	0.0809112	0.0540091	0.0448744	0.0416486	0.0228103	0.0303271	0.0127525	0.0236346	0.00687678	0.00440993	0.00300012	0.0118314	0.00227858		18.6	0.179756	0.191906	0.134402	0.142111	0.0882979	0.0861164	0.0539496	0.0499867	0.0359733	0.0268949	0.0115724	0.0139604	0.00692492	0.00614449
18.8	0.0848334	0.0815755	0.0542067	0.045297	0.0414726	0.0230399	0.0296393	0.0128851	0.0234473	0.0069495	0.00380291	0.00303211	0.0118769	0.00230297		18.8	0.179988	0.192443	0.13505	0.142928	0.0886893	0.0868006	0.0544034	0.0504493	0.0362445	0.0271628	0.0119165	0.0141046	0.00708081	0.00620911
19	0.0851684	0.0822362	0.0542542	0.0457185	0.0414292	0.0232692	0.0290492	0.0130177	0.023011	0.00702219	0.00340171	0.00306408	0.0117762	0.00232736		19	0.179782	0.192967	0.134768	0.143735	0.0887018	0.0874807	0.0545899	0.0509104	0.0360041	0.0274302	0.011785	0.0142487	0.00607041	0.00627369
19.2	0.0863348	0.0828932	0.0547547	0.0461389	0.0420132	0.0234983	0.0288609	0.0131502	0.0236715	0.00709486	0.00379216	0.00309605	0.0118032	0.00235174		19.2	0.180255	0.193478	0.135469	0.144532	0.0890597	0.0881566	0.0552193	0.05137	0.0370467	0.0276972	0.0123781	0.0143926	0.00650682	0.00633824
19.4	0.0875037	0.0835466	0.0553937	0.0465581	0.0427889	0.023727	0.0294282	0.0132826	0.0245979	0.0071675	0.00436969	0.00312802	0.0111748	0.00237613		19.4	0.180403	0.193977	0.136122	0.145319	0.090043	0.0888283	0.0560353	0.0518282	0.0375557	0.0279638	0.0126422	0.0145364	0.00673499	0.00640276
19.6	0.0874875	0.0841965	0.0554229	0.0469761	0.0428411	0.0239553	0.0291768	0.0134149	0.024993	0.00724011	0.00421449	0.00315998	0.0110964	0.0024005		19.6	0.181254	0.194463	0.136831	0.146097	0.0908122	0.0894959	0.0563518	0.052285	0.0376855	0.02823	0.0129185	0.0146801	0.00676408	0.00646725
19.8	0.0871302	0.0848427	0.0552947	0.047393	0.0422741	0.0241834	0.0285309	0.0135471	0.024687	0.0073127	0.00367155	0.00319193	0.0101381	0.00242488		19.8	0.182238	0.194939	0.137649	0.146865	0.0920322	0.0901595	0.0571136	0.0527404	0.0380422	0.0284958	0.0133235	0.0148237	0.00684646	0.0065317
20	0.087623	0.0854854	0.0552003	0.0478087	0.0423769	0.0244112	0.028319	0.0136792	0.0245711	0.00738527	0.00356878	0.00322388	0.00956718	0.00244926		20	0.182364	0.195402	0.137738	0.147624	0.0922747	0.0908189	0.0570172	0.0531943	0.0378618	0.0287611	0.0128548	0.0149672	0.00672679	0.00659613
20.2	0.0879826	0.0861246	0.055619	0.0482233	0.0421662	0.0246386	0.0289894	0.0138113	0.0248528	0.0074578	0.00405973	0.00325582	0.00906928	0.00247363		20.2	0.182804	0.195855	0.138389	0.148374	0.0931109	0.0914744	0.0577079	0.0536468	0.0379154	0.029026	0.0134628	0.0151105	0.00725155	0.00666053
20.4	0.088288	0.0867603	0.0558908	0.0486367	0.0419872	0.0248657	0.0288872	0.0139432	0.0249578	0.00753031	0.00395788	0.00328776	0.00823912	0.002498		20.4	0.183326	0.196297	0.138957	0.149115	0.0940302	0.0921258	0.0583442	0.0540979	0.0379684	0.0292904	0.0137353	0.0152537	0.00732392	0.0067249
20.6	0.0891515	0.0873925	0.0566094	0.049049	0.0421839	0.0250925	0.0289359	0.014075	0.0251441	0.0076028	0.00393447	0.00331969	0.00808049	0.00252237		20.6	0.183475	0.196728	0.138796	0.149847	0.0945536	0.0927732	0.0582661	0.0545477	0.0373987	0.0295545	0.0137667	0.0153968	0.0072249	0.00678923
20.8	0.0895211	0.0880212	0.0571444	0.0494602	0.042549	0.025319	0.029399	0.0142068	0.025392	0.00767526	0.00411684	0.00335161	0.00787722	0.00254673		20.8	0.183566	0.197149	0.139391	0.150569	0.0949873	0.0934166	0.0582957	0.054996	0.037066	0.0298181	0.01383	0.0155397	0.00722945	0.00685354
21	0.0902377	0.0886465	0.0579601	0.0498702	0.0432763	0.0255452	0.0301168	0.0143384	0.0255153	0.00774769	0.00420217	0.00338353	0.00793287	0.0025711		21	0.18417	0.197559	0.140072	0.151283	0.0956178	0.0940562	0.0586633	0.0554429	0.0367796	0.0300813	0.0141758	0.0156826	0.00741775	0.00691782
21.2	0.0905834	0.0892683	0.059089	0.0502791	0.0437159	0.0257711	0.0302485	0.01447	0.0254131	0.0078201	0.00389635	0.00341544	0.00772914	0.00259546		21.2	0.18472	0.19796	0.140989	0.151989	0.0963795	0.0946917	0.05951	0.0558884	0.0373838	0.0303441	0.0144938	0.0158253	0.0079434	0.00698206
21.4	0.0909785	0.0898867	0.0601448	0.0506869	0.0447284	0.0259966	0.0306244	0.0146015	0.0256815	0.00789249	0.00410457	0.00344735	0.00782557	0.00261981		21.4	0.18552	0.198351	0.141996	0.152686	0.0969681	0.0953234	0.0605039	0.0563325	0.037927	0.0306064	0.0151542	0.0159679	0.00866008	0.00704628
21.6	0.0915108	0.0905017	0.0609933	0.0510936	0.0446772	0.0262219	0.0309333	0.0147329	0.0253642	0.00796484	0.00413605	0.00347925	0.00775863	0.00264417		21.6	0.186172	0.198733	0.142813	0.153374	0.0973194	0.0959512	0.0613249	0.0567753	0.038564	0.0308683	0.0154859	0.0161104	0.00908928	0.00711046
21.8	0.0920526	0.0911133	0.0613839	0.0514991	0.0450297	0.0264468	0.0310766	0.0148641	0.0250808	0.00803717	0.00392797	0.00351114	0.00779372	0.00266852		21.8	0.186654	0.199106	0.14383	0.154054	0.0973007	0.0965752	0.0616413	0.0572167	0.0386634	0.0311298	0.0155828	0.0162527	0.00914902	0.00717462
22	0.0924348	0.0917216	0.0613166	0.0519035	0.0449371	0.0266714	0.0313815	0.0149953	0.0247993	0.00810948	0.00359001	0.00354303	0.00768582	0.00269288		22	0.187166	0.19947	0.145122	0.154726	0.0980326	0.0971954	0.0618903	0.0576566	0.0391607	0.0313909	0.015645	0.0163949	0.00947781	0.00723874
22.2	0.0929647	0.0923265	0.061824	0.0523068	0.0450576	0.0268957	0.0317045	0.0151265	0.0251073	0.00818176	0.0040965	0.00357491	0.00785828	0.00271722		22.2	0.186993	0.199825	0.14568	0.15539	0.0981341	0.0978117	0.0622014	0.0580953	0.0392249	0.0316516	0.0155994	0.0165371	0.00924813	0.00730283
22.4	0.0936913	0.0929281	0.0620938	0.052709	0.045001	0.0271197	0.0315266	0.0152575	0.0250251	0.00825402	0.0041409	0.00360679	0.00861849	0.00274157		22.4	0.186798	0.200171	0.145994	0.156046	0.0980523	0.0984243	0.0622448	0.0585325	0.0391105	0.0319118	0.0154683	0.0166791	0.00900004	0.0073669
22.6	0.0944568	0.0935264	0.0628272	0.05311	0.0454028	0.0273434	0.0318854	0.0153884	0.0254122	0.00832624	0.00451783	0.00363866	0.00947491	0.00276591		22.6	0.187342	0.200509	0.146451	0.156693	0.0986842	0.0990331	0.0625171	0.0589684	0.0392351	0.0321717	0.0157762	0.0168209	0.00904625	0.00743093
22.8	0.0946767	0.0941215	0.062992	0.05351	0.0453819	0.0275668	0.0319026	0.0155192	0.0254867	0.00839845	0.00410152	0.00367053	0.00995575	0.00279026		22.8	0.187855	0.200839	0.146763	0.157333	0.099253	0.0996382	0.0625884	0.059403	0.0395569	0.0324311	0.0156263	0.0169627	0.00911113	0.00749493
23	0.0953762	0.0947132	0.0635838	0.0539089	0.0459978	0.0277898	0.0324135	0.01565	0.0260085	0.00847063	0.00482502	0.00370239	0.0103128	0.0028146		23	0.188198	0.201161	0.147027	0.157965	0.0996781	0.10024	0.0627424	0.0598361	0.0398908	0.0326901	0.0158508	0.0171043	0.00854414	0.0075589
23.2	0.0962141	0.0953017	0.0640046	0.0543067	0.0468774	0.0280126	0.0332204	0.0157806	0.0265513	0.00854278	0.00545082	0.00373424	0.0107763	0.00283893		23.2	0.189153	0.201476	0.148145	0.15859	0.101169	0.100837	0.0632837	0.060268	0.0408274	0.0329487	0.0164526	0.0172458	0.008705	0.00762285
23.4	0.0964272	0.095887	0.0640969	0.0547033	0.0473425	0.028235	0.0337051	0.0159112	0.0263844	0.0086149	0.006213	0.00376609	0.010684	0.00286327		23.4	0.189183	0.201782	0.148479	0.159206	0.10208	0.101431	0.0635677	0.0606984	0.0405337	0.0332068	0.016213	0.0173872	0.00814567	0.00768676
23.6	0.0961635	0.096469	0.0633646	0.0550989	0.0474211	0.0284572	0.0331664	0.0160416	0.0258319	0.00868701	0.00560256	0.00379793	0.0106489	0.0028876		23.6	0.189767	0.202082	0.149254	0.159816	0.102874	0.102022	0.0638356	0.0611276	0.0404884	0.0334646	0.0163913	0.0175285	0.0081079	0.00775064
23.8	0.096158	0.0970479	0.0630356	0.0554934	0.0475545	0.028679	0.0329283	0.016172	0.0254988	0.00875908	0.00585788	0.00382977	0.00987355	0.00291193		23.8	0.189902	0.202374	0.149334	0.160418	0.103418	0.102608	0.0641615	0.0615554	0.0409188	0.0337219	0.0165321	0.0176696	0.00751837	0.00781449
24	0.0970269	0.0976236	0.0631243	0.0558868	0.0476779	0.0289005	0.0330318	0.0163023	0.0254934	0.00883113	0.00602815	0.0038616	0.00949632	0.00293626		24	0.190104	0.202659	0.149362	0.161013	0.103665	0.103192	0.0639566	0.0619818	0.0406376	0.0339788	0.0164611	0.0178107	0.00717485	0.00787831
24.2	0.0975929	0.0981961	0.0632496	0.0562792	0.0477418	0.0291217	0.0330531	0.0164325	0.0260116	0.00890316	0.00668909	0.00389343	0.00959238	0.00296058		24.2	0.191183	0.202938	0.149981	0.1616	0.105192	0.103771	0.0644813	0.062407	0.0408975	0.0342353	0.0170765	0.0179516	0.00709722	0.0079421
24.4	0.0979748	0.0987655	0.0636619	0.0566704	0.0478481	0.0293427	0.0328183	0.0165626	0.0260271	0.00897515	0.00692028	0.00392524	0.00923323	0.00298491		24.4	0.192038	0.203209	0.15063	0.16218	0.106119	0.104347	0.065139	0.0628308	0.0410405	0.0344914	0.0172826	0.0180923	0.00697533	0.00800586
24.6	0.0986058	0.0993317	0.0638251	0.0570606	0.0486318	0.0295633	0.0333562	0.0166926	0.0264206	0.00904713	0.00677862	0.00395706	0.00922633	0.00300923		24.6	0.192563	0.203474	0.151214	0.162754	0.107091	0.10492	0.0653848	0.0632533	0.0414577	0.0347471	0.017892	0.018233	0.0070036	0.0080696
24.8	0.0989508	0.0998948	0.0640978	0.0574496	0.0485947	0.0297836	0.0337875	0.0168225	0.0264409	0.00911907	0.00673857	0.00398886	0.00898372	0.00303354		24.8	0.193131	0.203733	0.152508	0.16332	0.107921	0.105489	0.0664487	0.0636745	0.042351	0.0350024	0.018561	0.0183736	0.00725481	0.0081333
25	0.0988728	0.100455	0.0645928	0.0578376	0.0489872	0.0300036	0.0340747	0.0169524	0.0263343	0.009191	0.0067188	0.00402067	0.00886759	0.00305786		25	0.194044	0.203986	0.153858	0.163879	0.109196	0.106054	0.0674113	0.0640943	0.0431663	0.0352572	0.0194029	0.018514	0.0079581	0.00819697
25.2	0.0995831	0.101012	0.0651439	0.0582246	0.0497035	0.0302233	0.0343437	0.0170821	0.0267989	0.00926289	0.00621819	0.00405246	0.00950272	0.00308217		25.2	0.194383	0.204232	0.154795	0.164432	0.11001	0.106616	0.0677556	0.0645129	0.0441223	0.0355117	0.0199526	0.0186543	0.0087622	0.00826061
25.4	0.100301	0.101566	0.0658364	0.0586105	0.0502338	0.0304427	0.0343338	0.0172118	0.0271219	0.00933476	0.00625104	0.00408425	0.00978819	0.00310648		25.4	0.194923	0.204473	0.156059	0.164978	0.110632	0.107175	0.0685289	0.0649302	0.0451037	0.0357657	0.020514	0.0187945	0.00942511	0.00832422
25.6	0.100488	0.102117	0.0656324	0.0589953	0.0496959	0.0306617	0.0340618	0.0173413	0.0267252	0.00940661	0.00560654	0.00411604	0.0098768	0.00313079		25.6	0.1954	0.204708	0.15733	0.165518	0.111358	0.10773	0.0693069	0.0653461	0.0453574	0.0360194	0.0206154	0.0189346	0.00990092	0.0083878
25.8	0.101	0.102664	0.0658256	0.0593791	0.0493538	0.0308805	0.0341344	0.0174708	0.0271516	0.00947843	0.00553346	0.00414781	0.0101526	0.0031551		25.8	0.19531	0.204937	0.158688	0.16605	0.111706	0.108282	0.0695627	0.0657608	0.046064	0.0362726	0.0209528	0.0190745	0.0104606	0.00845135
26	0.101985	0.103209	0.0663175	0.0597617	0.049702	0.031099	0.0344949	0.0176002	0.0275423	0.00955022	0.00571539	0.00417959	0.0105214	0.0031794		26	0.195637	0.205161	0.159475	0.166577	0.111913	0.10883	0.0695762	0.0661741	0.0461293	0.0365254	0.0211849	0.0192143	0.0107051	0.00851487
26.2	0.102247	0.103751	0.0671787	0.0601434	0.0495988	0.0313172	0.0345669	0.0177295	0.0275713	0.00962199	0.00574277	0.00421135	0.0109704	0.0032037		26.2	0.195433	0.205379	0.159517	0.167097	0.111896	0.109375	0.0696957	0.0665862	0.0460666	0.0367778	0.0208089	0.0193541	0.0106097	0.00857836
26.4	0.102929	0.10429	0.0676527	0.060524	0.0497847	0.031535	0.0347999	0.0178587	0.0281335	0.00969374	0.00552113	0.00424311	0.0120027	0.003228		26.4	0.195964	0.205592	0.160121	0.16761	0.112813	0.109917	0.0699635	0.066997	0.0460575	0.0370299	0.0210028	0.0194936	0.0110538	0.00864182
26.6	0.103354	0.104826	0.0682095	0.0609035	0.050069	0.0317526	0.0351514	0.0179878	0.028629	0.00976546	0.00547666	0.00427487	0.0123989	0.0032523		26.6	0.196637	0.2058	0.16061	0.168118	0.113276	0.110455	0.0701193	0.0674065	0.0464071	0.0372815	0.0209058	0.0196331	0.0112275	0.00870525
26.8	0.103474	0.105359	0.0688249	0.061282	0.0502029	0.0319699	0.0351007	0.0181168	0.0289102	0.00983715	0.00561099	0.00430662	0.0124836	0.00327659		26.8	0.196313	0.206003	0.160491	0.168619	0.113214	0.11099	0.070157	0.0678147	0.0461286	0.0375327	0.0200013	0.0197725	0.0107028	0.00876865
27	0.103914	0.105889	0.0693964	0.0616595	0.0502952	0.0321869	0.0355433	0.0182457	0.0292935	0.00990882	0.00608826	0.00433836	0.0130083	0.00330089		27	0.196507	0.206201	0.161082	0.169114	0.114031	0.111522	0.0707487	0.0682217	0.046134	0.0377835	0.0201354	0.0199117	0.0106132	0.00883202
27.2	0.104393	0.106416	0.0696196	0.0620359	0.0507907	0.0324035	0.0356383	0.0183745	0.0287437	0.00998046	0.00643361	0.0043701	0.0132328	0.00332518		27.2	0.195933	0.206394	0.161109	0.169604	0.114228	0.112051	0.0709323	0.0686274	0.0457417	0.0380338	0.019174	0.0200508	0.0101188	0.00889536
27.4	0.104668	0.10694	0.0700787	0.0624113	0.0513222	0.0326199	0.0353066	0.0185033	0.0285367	0.0100521	0.00692773	0.00440183	0.0135577	0.00334946		27.4	0.195784	0.206583	0.16122	0.170087	0.114298	0.112576	0.0714851	0.0690318	0.0456362	0.0382838	0.0188875	0.0201898	0.0100327	0.00895867
27.6	0.104452	0.107462	0.0698871	0.0627856	0.0510903	0.032836	0.0348368	0.0186319	0.0280274	0.0101237	0.0064334	0.00443356	0.0130063	0.00337375		27.6	0.195639	0.206767	0.161868	0.170564	0.114765	0.113098	0.0726243	0.069435	0.0457893	0.0385334	0.0194951	0.0203287	0.0103549	0.00902195
27.8	0.104833	0.10798	0.0706623	0.0631589	0.0516873	0.0330517	0.0346816	0.0187605	0.0281864	0.0101952	0.00687357	0.00446528	0.0125795	0.00339803		27.8	0.195687	0.206947	0.161531	0.171036	0.114935	0.113617	0.0731193	0.0698369	0.0456918	0.0387826	0.0192294	0.0204675	0.00998696	0.00908519
28	0.105614	0.108496	0.0709378	0.0635312	0.0520357	0.0332672	0.034493	0.018889	0.0280394	0.0102668	0.00740881	0.00449699	0.0127578	0.00342231		28	0.19579	0.207122	0.16179	0.171502	0.115503	0.114133	0.0736506	0.0702376	0.0454585	0.0390314	0.018732	0.0206061	0.0102189	0.00914841
28.2	0.105572	0.109008	0.0707461	0.0639024	0.052336	0.0334824	0.0347883	0.0190174	0.0279457	0.0103383	0.00783676	0.0045287	0.0128206	0.00344659		28.2	0.196625	0.207293	0.162907	0.171962	0.116741	0.114645	0.0749224	0.070637	0.0460229	0.0392798	0.0191887	0.0207446	0.0106932	0.00921161
28.4	0.105691	0.109518	0.0707564	0.0642727	0.0527198	0.0336973	0.0351795	0.0191457	0.0273294	0.0104098	0.0078062	0.0045604	0.0123854	0.00347087		28.4	0.196533	0.20746	0.163601	0.172417	0.117354	0.115155	0.07559	0.0710352	0.0463766	0.0395278	0.0194757	0.0208831	0.0109024	0.00927477
28.6	0.105605	0.110026	0.070554	0.0646419	0.0527603	0.0339118	0.0352517	0.0192739	0.0269126	0.0104812	0.00697475	0.0045921	0.0117241	0.00349514		28.6	0.196829	0.207624	0.164428	0.172866	0.117982	0.115661	0.0761989	0.0714321	0.0472044	0.0397754	0.0198479	0.0210214	0.0108485	0.0093379
28.8	0.105714	0.11053	0.070644	0.0650101	0.0523996	0.0341261	0.0352448	0.019402	0.0262029	0.0105527	0.00709172	0.00462379	0.0111748	0.00351941		28.8	0.197569	0.207783	0.165562	0.17331	0.118623	0.116164	0.0768024	0.0718278	0.0474888	0.0400226	0.0198376	0.0211595	0.0114856	0.009401
29	0.106217	0.111032	0.0705797	0.0653773	0.0532189	0.0343401	0.0356674	0.01953	0.0262437	0.0106241	0.00717051	0.00465548	0.0114141	0.00354368		29	0.198205	0.207938	0.166651	0.173748	0.119834	0.116664	0.0772728	0.0722222	0.0479207	0.0402694	0.0200749	0.0212976	0.0121573	0.00946407
29.2	0.107518	0.111531	0.0706258	0.0657434	0.0538123	0.0345538	0.0357108	0.019658	0.026961	0.0106955	0.00678141	0.00468716	0.0118412	0.00356794		29.2	0.198375	0.20809	0.167169	0.174181	0.120039	0.117161	0.0771762	0.0726155	0.0483216	0.0405158	0.0201861	0.0214355	0.0125717	0.00952711
29.4	0.107624	0.112027	0.0702581	0.0661086	0.053362	0.0347672	0.035164	0.0197858	0.0267106	0.0107668	0.00621961	0.00471883	0.0108777	0.00359221		29.4	0.199091	0.208238	0.168106	0.174609	0.12072	0.117655	0.0779012	0.0730075	0.0488446	0.0407618	0.0207929	0.0215734	0.0125922	0.00959012
29.6	0.108159	0.11252	0.0700682	0.0664728	0.0532302	0.0349803	0.0351903	0.0199136	0.026412	0.0108382	0.00619579	0.0047505	0.0105942	0.00361647		29.6	0.199679	0.208382	0.168489	0.175031	0.121149	0.118146	0.0779863	0.0733982	0.0486012	0.0410074	0.0208496	0.021711	0.012797	0.0096531
29.8	0.108812	0.113011	0.070114	0.0668359	0.053007	0.0351931	0.0350744	0.0200413	0.0266161	0.0109095	0.00625953	0.00478216	0.00997221	0.00364073		29.8	0.199918	0.208523	0.16839	0.175449	0.120925	0.118634	0.0780837	0.0737878	0.0488901	0.0412526	0.0209516	0.0218486	0.0124408	0.00971605
30	0.109372	0.113499	0.069865	0.0671981	0.0532805	0.0354056	0.0349993	0.0201688	0.026502	0.0109808	0.00599016	0.00481382	0.00917059	0.00366498		30	0.200612	0.208661	0.168004	0.175861	0.120608	0.119119	0.0776872	0.0741762	0.0483234	0.0414974	0.0208596	0.0219861	0.0114502	0.00977897
30.2	0.109507	0.113984	0.0704019	0.0675592	0.0523218	0.0356178	0.0351262	0.0202963	0.026373	0.011052	0.00605755	0.00484547	0.00895645	0.00368924		30.2	0.20071	0.208795	0.167759	0.176269	0.120958	0.119601	0.0779054	0.0745633	0.0484701	0.0417418	0.0204419	0.0221235	0.0111947	0.00984186
30.4	0.110404	0.114467	0.0704305	0.0679194	0.0524213	0.0358297	0.035297	0.0204238	0.0267304	0.0111233	0.00564485	0.00487711	0.00883473	0.00371349		30.4	0.20108	0.208926	0.168237	0.176671	0.121333	0.12008	0.0782944	0.0749492	0.0486747	0.0419859	0.0207869	0.0222607	0.0110911	0.00990473
30.6	0.111082	0.114947	0.0706798	0.0682785	0.0525125	0.0360413	0.0356578	0.0205511	0.0267664	0.0111945	0.0058694	0.00490875	0.00896498	0.00373774		30.6	0.201303	0.209054	0.167769	0.177069	0.121355	0.120556	0.0784133	0.075334	0.0488621	0.0422295	0.0201576	0.0223978	0.0111009	0.00996756
30.8	0.111566	0.115424	0.0713217	0.0686367	0.0525492	0.0362527	0.0355396	0.0206783	0.0270787	0.0112657	0.00572133	0.00494038	0.00894147	0.00376199		30.8	0.201061	0.209178	0.167526	0.177461	0.121645	0.121029	0.0786523	0.0757175	0.0489255	0.0424727	0.0200499	0.0225348	0.0106783	0.0100304
31	0.112343	0.115899	0.0724022	0.0689939	0.0529288	0.0364637	0.036156	0.0208054	0.0276201	0.0113368	0.00634778	0.00497201	0.00990107	0.00378623		31	0.201505	0.2093	0.167977	0.177849	0.122111	0.121499	0.0788529	0.0760998	0.0495655	0.0427156	0.0206819	0.0226717	0.0108211	0.0100931
31.2	0.112912	0.116371	0.0730714	0.0693501	0.0532041	0.0366745	0.036247	0.0209325	0.0274908	0.011408	0.00674229	0.00500363	0.0103294	0.00381048		31.2	0.201001	0.209419	0.168003	0.178233	0.122192	0.121967	0.0787367	0.076481	0.049837	0.0429581	0.0205667	0.0228085	0.0104077	0.0101559
31.4	0.113232	0.116841	0.0741722	0.0697053	0.0535168	0.0368849	0.0363573	0.0210594	0.0278499	0.0114791	0.00702245	0.00503525	0.0106183	0.00383472		31.4	0.200862	0.209535	0.168433	0.178611	0.122967	0.122431	0.0788606	0.0768609	0.0502917	0.0432002	0.0212977	0.0229451	0.0106395	0.0102186
31.6	0.113784	0.117308	0.0747419	0.0700596	0.0534669	0.0370951	0.0362954	0.0211863	0.0278953	0.0115502	0.00688506	0.00506686	0.0107257	0.00385895		31.6	0.200627	0.209648	0.168324	0.178985	0.123344	0.122893	0.0791103	0.0772397	0.0503772	0.0434418	0.0213719	0.0230817	0.0103163	0.0102813
31.8	0.114738	0.117772	0.0756226	0.0704128	0.0546452	0.037305	0.0363474	0.0213131	0.0285042	0.0116212	0.00768939	0.00509846	0.0112566	0.00388319		31.8	0.200644	0.209759	0.168704	0.179355	0.123528	0.123352	0.0790774	0.0776173	0.0507829	0.0436831	0.0212252	0.0232181	0.0105073	0.0103439
32	0.114453	0.118234	0.0753561	0.0707651	0.0542695	0.0375146	0.0362776	0.0214398	0.0281641	0.0116923	0.00790258	0.00513006	0.0117068	0.00390742		32	0.200279	0.209867	0.168915	0.17972	0.123911	0.123808	0.0792178	0.0779937	0.0511301	0.0439241	0.0214979	0.0233544	0.0105424	0.0104066
32.2	0.114233	0.118693	0.0759613	0.0711164	0.054111	0.0377239	0.0362826	0.0215664	0.0278252	0.0117633	0.00782198	0.00516165	0.0115004	0.00393165		32.2	0.20016	0.209972	0.169483	0.180081	0.124374	0.124261	0.0795195	0.0783689	0.0514686	0.0441646	0.0220919	0.0234906	0.0103363	0.0104691
32.4	0.114902	0.11915	0.0761714	0.0714668	0.0541034	0.0379329	0.035853	0.0216929	0.0274143	0.0118342	0.00766997	0.00519324	0.0116318	0.00395588		32.4	0.199692	0.210075	0.169869	0.180437	0.124562	0.124712	0.0792019	0.078743	0.0514387	0.0444047	0.0225071	0.0236266	0.0101518	0.0105317
32.6	0.114777	0.119604	0.0764942	0.0718162	0.0539169	0.0381416	0.0356709	0.0218194	0.0273694	0.0119052	0.00721816	0.00522482	0.0114695	0.00398011		32.6	0.200323	0.210175	0.1706	0.180789	0.125068	0.125159	0.0793448	0.0791159	0.0518035	0.0446445	0.0227375	0.0237626	0.0106895	0.0105942
32.8	0.115175	0.120056	0.07654	0.0721646	0.0545167	0.03835	0.0361718	0.0219457	0.0273978	0.0119761	0.00786035	0.0052564	0.0116405	0.00400433		32.8	0.201438	0.210273	0.172062	0.181136	0.126646	0.125604	0.0802042	0.0794877	0.0523952	0.0448839	0.0238769	0.0238985	0.0119113	0.0106567
33	0.115448	0.120505	0.0762475	0.0725121	0.0550757	0.0385581	0.036206	0.0220719	0.0276314	0.0120471	0.00768612	0.00528796	0.0119323	0.00402855		33	0.201636	0.210369	0.173065	0.18148	0.127908	0.126046	0.0808255	0.0798582	0.0528309	0.0451228	0.0243883	0.0240342	0.0122161	0.0107192
33.2	0.116033	0.120952	0.0765732	0.0728586	0.0552649	0.038766	0.0364431	0.0221981	0.0283318	0.0121179	0.00786562	0.00531953	0.0120034	0.00405277		33.2	0.201896	0.210462	0.173442	0.181819	0.128301	0.126486	0.0814778	0.0802277	0.0531437	0.0453614	0.0246078	0.0241698	0.0122095	0.0107817
33.4	0.116484	0.121397	0.0766557	0.0732041	0.0554072	0.0389736	0.0365699	0.0223242	0.0283555	0.0121888	0.00771923	0.00535109	0.0116738	0.00407699		33.4	0.202189	0.210553	0.17372	0.182154	0.129067	0.126923	0.0824226	0.0805959	0.0533198	0.0455997	0.0249532	0.0243053	0.011697	0.0108441
33.6	0.116529	0.121838	0.0767696	0.0735487	0.0557184	0.0391808	0.0368269	0.0224502	0.0283304	0.0122596	0.0080123	0.00538264	0.0115093	0.0041012		33.6	0.202975	0.210642	0.173667	0.182485	0.129227	0.127357	0.0825832	0.0809631	0.0532974	0.0458375	0.0243543	0.0244407	0.0116602	0.0109065
33.8	0.116758	0.122278	0.0763937	0.0738924	0.0556648	0.0393878	0.0367785	0.0225761	0.0283651	0.0123304	0.00732887	0.00541418	0.0111207	0.00412541		33.8	0.203557	0.210728	0.17383	0.182812	0.129213	0.127788	0.0838548	0.0813291	0.0533665	0.046075	0.0245148	0.0245759	0.0116939	0.0109688
34	0.117126	0.122715	0.0770291	0.0742351	0.056367	0.0395945	0.0376402	0.0227019	0.0284499	0.0124012	0.0074151	0.00544573	0.0112293	0.00414962		34	0.204402	0.210813	0.174262	0.183136	0.129693	0.128217	0.0842768	0.0816939	0.0537796	0.046312	0.0246611	0.0247111	0.0118247	0.0110312
34.2	0.117526	0.12315	0.0775545	0.0745769	0.0563625	0.0398009	0.0381766	0.0228276	0.027816	0.012472	0.0071534	0.00547726	0.0110387	0.00417383		34.2	0.204646	0.210896	0.174937	0.183455	0.130101	0.128643	0.0852475	0.0820576	0.0540291	0.0465487	0.0245584	0.0248461	0.0126122	0.0110935
34.4	0.118101	0.123582	0.0771835	0.0749177	0.057282	0.0400071	0.0390603	0.0229533	0.0279724	0.0125427	0.00688549	0.00550879	0.0108796	0.00419804		34.4	0.204759	0.210976	0.175461	0.18377	0.130619	0.129067	0.0858786	0.0824202	0.0545704	0.046785	0.0245956	0.024981	0.0128958	0.0111557
34.6	0.118322	0.124012	0.0773818	0.0752575	0.0570143	0.0402129	0.0393563	0.0230788	0.0276503	0.0126134	0.00658074	0.00554031	0.0106534	0.00422224		34.6	0.205368	0.211055	0.175767	0.184082	0.131011	0.129488	0.086453	0.0827816	0.0547641	0.0470209	0.0244041	0.0251158	0.0136962	0.011218
34.8	0.117988	0.12444	0.0774723	0.0755965	0.056836	0.0404185	0.0388982	0.0232043	0.0274962	0.0126841	0.00579867	0.00557183	0.0102688	0.00424644		34.8	0.205768	0.211132	0.176174	0.184389	0.131054	0.129907	0.0866969	0.083142	0.0547992	0.0472565	0.024415	0.0252505	0.0133512	0.0112802
35	0.118032	0.124865	0.0779172	0.0759345	0.0570459	0.0406237	0.0390706	0.0233297	0.027517	0.0127548	0.00551955	0.00560334	0.0101715	0.00427064		35	0.206145	0.211206	0.176758	0.184693	0.131225	0.130322	0.0878504	0.0835011	0.0558353	0.0474917	0.0243075	0.0253851	0.0134666	0.0113424
35.2	0.118536	0.125288	0.078723	0.0762716	0.0570179	0.0408287	0.0392651	0.0234549	0.0278334	0.0128254	0.00561202	0.00563485	0.010426	0.00429483		35.2	0.206014	0.21128	0.177035	0.184994	0.131378	0.130736	0.0883267	0.0838592	0.0560994	0.0477265	0.0240859	0.0255195	0.0132262	0.0114045
35.4	0.119554	0.125708	0.0793033	0.0766077	0.0577098	0.0410334	0.0391885	0.0235802	0.028093	0.012896	0.00568891	0.00566635	0.0105732	0.00431902		35.4	0.205807	0.211351	0.177216	0.18529	0.131583	0.131146	0.088226	0.0842162	0.0564163	0.0479609	0.024244	0.0256539	0.0132838	0.0114667
35.6	0.119854	0.126127	0.07959	0.0769429	0.0574508	0.0412378	0.0386699	0.0237053	0.0280266	0.0129666	0.00551408	0.00569784	0.0103905	0.00434322		35.6	0.205714	0.211421	0.176895	0.185583	0.131234	0.131555	0.0881273	0.084572	0.0563364	0.0481949	0.0239585	0.0257881	0.0131335	0.0115287
35.8	0.119907	0.126543	0.0803716	0.0772772	0.0574248	0.041442	0.0386516	0.0238303	0.0280344	0.0130371	0.0056956	0.00572933	0.00999426	0.0043674		35.8	0.205182	0.211489	0.177319	0.185873	0.131325	0.13196	0.0881263	0.0849268	0.0567311	0.0484286	0.0241015	0.0259223	0.0134642	0.0115908
36	0.120371	0.126956	0.0810749	0.0776106	0.0567756	0.0416458	0.0383126	0.0239552	0.027583	0.0131077	0.00541385	0.00576081	0.00970057	0.00439159		36	0.204662	0.211555	0.176617	0.186159	0.131275	0.132364	0.0879285	0.0852804	0.0567699	0.0486619	0.0242739	0.0260562	0.0133499	0.0116528
36.2	0.120724	0.127368	0.0820216	0.0779431	0.056532	0.0418494	0.0376763	0.0240801	0.0276298	0.0131782	0.0051509	0.00579229	0.00954365	0.00441577		36.2	0.20464	0.21162	0.177217	0.186441	0.131593	0.132765	0.0878355	0.0856329	0.0567875	0.0488948	0.0244811	0.0261901	0.0133281	0.0117148
36.4	0.121011	0.127777	0.0821671	0.0782746	0.0565755	0.0420527	0.0375863	0.0242048	0.0277285	0.0132487	0.00522753	0.00582376	0.00995568	0.00443996		36.4	0.204916	0.211683	0.177413	0.18672	0.132285	0.133163	0.0874009	0.0859844	0.0564994	0.0491273	0.0250012	0.0263239	0.0133888	0.0117768
36.6	0.12046	0.128184	0.0826012	0.0786052	0.0568962	0.0422557	0.03774	0.0243295	0.0279605	0.0133191	0.00548559	0.00585523	0.0100797	0.00446413		36.6	0.205887	0.211744	0.177827	0.186996	0.133598	0.133559	0.0874441	0.0863347	0.0570632	0.0493595	0.025599	0.0264576	0.0136792	0.0118388
36.8	0.120502	0.128588	0.0826426	0.078935	0.0568814	0.0424585	0.0376591	0.0244541	0.0282252	0.0133895	0.00591601	0.00588669	0.0102575	0.00448831		36.8	0.206096	0.211805	0.178357	0.187268	0.135131	0.133952	0.0879237	0.0866839	0.0573878	0.0495913	0.0264019	0.0265911	0.0142122	0.0119007
37	0.120574	0.128991	0.0827482	0.0792638	0.0571168	0.0426609	0.0372969	0.0245786	0.0284285	0.01346	0.00604666	0.00591814	0.010552	0.00451249		37	0.205832	0.211863	0.178365	0.187537	0.13531	0.134343	0.0877664	0.0870321	0.0574914	0.0498227	0.0256974	0.0267246	0.0134752	0.0119626
37.2	0.121357	0.129391	0.0836208	0.0795917	0.057158	0.0428631	0.0377054	0.024703	0.0294356	0.0135303	0.00657352	0.00594959	0.0108775	0.00453666		37.2	0.205588	0.211921	0.177954	0.187803	0.135296	0.134732	0.0878985	0.0873792	0.0572535	0.0500538	0.0252482	0.0268579	0.0127437	0.0120244
37.4	0.122048	0.129789	0.0839536	0.0799187	0.0570576	0.043065	0.037909	0.0248274	0.0299127	0.0136007	0.00642203	0.00598103	0.0110597	0.00456083		37.4	0.206142	0.211977	0.178051	0.188066	0.13572	0.135118	0.0880436	0.0877252	0.0574601	0.0502844	0.025392	0.0269911	0.0126742	0.0120863
37.6	0.121714	0.130185	0.083634	0.0802448	0.057193	0.0432666	0.0376425	0.0249516	0.0301117	0.013671	0.00664308	0.00601247	0.0114896	0.00458499		37.6	0.206745	0.212031	0.178461	0.188325	0.13597	0.135502	0.0881186	0.0880701	0.0576482	0.0505147	0.0249463	0.0271242	0.0128613	0.0121481
37.8	0.122205	0.130579	0.0840501	0.08057	0.0577169	0.0434679	0.037867	0.0250758	0.0303244	0.0137413	0.00673333	0.0060439	0.0116989	0.00460916		37.8	0.20668	0.212085	0.178715	0.188582	0.136516	0.135884	0.0889754	0.0884139	0.0576885	0.0507447	0.0252665	0.0272572	0.0128949	0.0122098
38	0.122612	0.13097	0.0851838	0.0808943	0.0586474	0.0436689	0.0386442	0.0251998	0.0310517	0.0138116	0.0074457	0.00607533	0.0120358	0.00463332		38	0.207112	0.212137	0.179118	0.188835	0.137022	0.136263	0.0893474	0.0887567	0.058194	0.0509742	0.0252391	0.02739	0.0128303	0.0122716
38.2	0.123051	0.131359	0.0850871	0.0812177	0.0587714	0.0438697	0.0388688	0.0253238	0.0310861	0.0138819	0.0073115	0.00610674	0.0121344	0.00465748		38.2	0.207087	0.212187	0.179485	0.189085	0.137016	0.13664	0.090013	0.0890984	0.0575616	0.0512034	0.0246581	0.0275228	0.0127321	0.0123333
38.4	0.123489	0.131747	0.0851826	0.0815402	0.0589517	0.0440702	0.039172	0.0254477	0.0316478	0.0139521	0.00751668	0.00613816	0.012495	0.00468164		38.4	0.207569	0.212237	0.180085	0.189332	0.137797	0.137014	0.0911	0.089439	0.0576969	0.0514323	0.0249484	0.0276554	0.0127806	0.012395
38.6	0.123935	0.132132	0.0855794	0.0818618	0.0590012	0.0442704	0.0393128	0.0255715	0.0317677	0.0140223	0.00758235	0.00616957	0.0124161	0.00470579		38.6	0.207732	0.212285	0.180323	0.189576	0.137957	0.137387	0.0916948	0.0897786	0.0574788	0.0516607	0.0247403	0.0277879	0.0126425	0.0124566
38.8	0.123891	0.132515	0.0854084	0.0821826	0.0593916	0.0444704	0.0394955	0.0256952	0.0315184	0.0140925	0.00777542	0.00620097	0.0126026	0.00472995		38.8	0.207668	0.212333	0.18033	0.189817	0.138136	0.137757	0.0927945	0.0901171	0.057694	0.0518888	0.0245944	0.0279204	0.0125411	0.0125182
39	0.124559	0.132896	0.0855948	0.0825024	0.0600345	0.04467	0.0398615	0.0258189	0.0320327	0.0141627	0.00793774	0.00623237	0.0127625	0.0047541		39	0.208351	0.212379	0.181339	0.190055	0.139062	0.138124	0.0947352	0.0904545	0.059023	0.0521166	0.0249261	0.0280527	0.0132058	0.0125798
39.2	0.125226	0.133274	0.086431	0.0828214	0.060391	0.0448694	0.0407424	0.0259424	0.0324153	0.0142328	0.00837988	0.00626376	0.0128566	0.00477825		39.2	0.208028	0.212424	0.181536	0.19029	0.139716	0.13849	0.0950322	0.090791	0.0594076	0.0523439	0.0253351	0.0281849	0.0133743	0.0126414
39.4	0.126023	0.133651	0.0863808	0.0831395	0.0607735	0.0450685	0.041156	0.0260659	0.0319922	0.0143029	0.00856097	0.00629514	0.0125551	0.00480239		39.4	0.208233	0.212468	0.182132	0.190523	0.140186	0.138853	0.0954733	0.0911263	0.0597493	0.0525709	0.0258762	0.0283169	0.0140601	0.0127029
39.6	0.125911	0.134026	0.0869969	0.0834567	0.060323	0.0452674	0.0411316	0.0261893	0.0315115	0.014373	0.00837304	0.00632652	0.0118798	0.00482654		39.6	0.208148	0.21251	0.182103	0.190752	0.140512	0.139214	0.0963352	0.0914606	0.0596834	0.0527976	0.0262647	0.0284489	0.0145507	0.0127645
39.8	0.126529	0.134398	0.0873155	0.0837731	0.060331	0.0454659	0.041465	0.0263126	0.0314099	0.014443	0.00847367	0.00635789	0.0113698	0.00485068		39.8	0.208539	0.212552	0.182873	0.190979	0.141325	0.139573	0.0972818	0.0917939	0.0604055	0.0530238	0.0272228	0.0285807	0.0150144	0.0128259
40	0.126965	0.134769	0.087565	0.0840885	0.0607113	0.0456642	0.041636	0.0264358	0.0311297	0.0145131	0.00854145	0.00638926	0.0111283	0.00487482		40	0.208815	0.212593	0.182904	0.191203	0.141271	0.13993	0.0974933	0.0921261	0.0604467	0.0532497	0.02747	0.0287125	0.0153389	0.0128874
40.2	0.127062	0.135137	0.0877332	0.0844032	0.0608394	0.0458622	0.0419571	0.0265589	0.0311493	0.0145831	0.00862935	0.00642062	0.011591	0.00489895		40.2	0.208706	0.212633	0.182977	0.191425	0.141632	0.140284	0.0972862	0.0924573	0.0600657	0.0534753	0.0276237	0.0288441	0.0152171	0.0129488
40.4	0.126607	0.135504	0.0877647	0.0847169	0.0607099	0.04606	0.0422548	0.0266819	0.0306812	0.0146531	0.00845484	0.00645198	0.0114225	0.00492309		40.4	0.208965	0.212672	0.182897	0.191643	0.142648	0.140636	0.0969548	0.0927875	0.0600467	0.0537004	0.0280154	0.0289756	0.0155593	0.0130102
40.6	0.126702	0.135868	0.0875106	0.0850298	0.0603511	0.0462574	0.0419581	0.0268049	0.0307442	0.014723	0.00793975	0.00648333	0.0109583	0.00494722		40.6	0.209235	0.21271	0.183301	0.191859	0.143768	0.140986	0.0970306	0.0931166	0.0606194	0.0539253	0.0284049	0.029107	0.0155864	0.0130716
40.8	0.126657	0.136231	0.0873503	0.0853418	0.0594957	0.0464546	0.0421361	0.0269277	0.030387	0.0147929	0.00757752	0.00651468	0.0102601	0.00497135		40.8	0.209075	0.212747	0.183502	0.192073	0.144655	0.141334	0.0971523	0.0934447	0.0610874	0.0541497	0.0286629	0.0292383	0.0158107	0.0131329
41	0.127059	0.136591	0.0877595	0.0856529	0.0599456	0.0466515	0.042232	0.0270505	0.0302023	0.0148629	0.00741789	0.00654601	0.0105534	0.00499548		41	0.208556	0.212783	0.183202	0.192283	0.144301	0.14168	0.0967616	0.0937718	0.0609439	0.0543738	0.0280909	0.0293695	0.0149823	0.0131942
41.2	0.127521	0.13695	0.0880741	0.0859632	0.0597153	0.0468482	0.0421932	0.0271732	0.0300668	0.0149327	0.00733409	0.00657735	0.0105255	0.0050196		41.2	0.208221	0.212818	0.183239	0.192492	0.144652	0.142024	0.0968734	0.0940979	0.0610908	0.0545976	0.0281573	0.0295006	0.0151407	0.0132555
41.4	0.127944	0.137306	0.0879138	0.0862727	0.0591897	0.0470446	0.0419452	0.0272958	0.0302735	0.0150026	0.00743004	0.00660868	0.0107145	0.00504373		41.4	0.208478	0.212852	0.183134	0.192697	0.144725	0.142365	0.0970258	0.0944229	0.0615508	0.0548209	0.0284523	0.0296315	0.0153806	0.0133167
41.6	0.128615	0.137661	0.0879773	0.0865813	0.0600355	0.0472407	0.0421144	0.0274183	0.0307495	0.0150724	0.00738687	0.00664	0.0114733	0.00506785		41.6	0.208091	0.212886	0.183641	0.192901	0.144806	0.142705	0.0971087	0.094747	0.0617226	0.055044	0.0284609	0.0297624	0.0150617	0.0133779
41.8	0.129225	0.138013	0.0884033	0.086889	0.0601334	0.0474365	0.0424357	0.0275407	0.0309914	0.0151422	0.00787702	0.00667131	0.011282	0.00509196		41.8	0.208029	0.212919	0.184009	0.193101	0.145351	0.143042	0.0972565	0.09507	0.0620517	0.0552666	0.0287113	0.0298931	0.0150098	0.0134391
42	0.129666	0.138364	0.0886872	0.0871959	0.0605726	0.0476321	0.0426769	0.0276631	0.0314181	0.015212	0.00772053	0.00670262	0.011717	0.00511608		42	0.208545	0.212951	0.184771	0.1933	0.145395	0.143378	0.0980108	0.095392	0.0626721	0.0554889	0.0287194	0.0300237	0.015212	0.0135003
42.2	0.129805	0.138713	0.0885477	0.0875019	0.0603642	0.0478273	0.0425244	0.0277854	0.0312422	0.0152818	0.00694061	0.00673393	0.0118822	0.00514019		42.2	0.208572	0.212982	0.184737	0.193496	0.145437	0.143711	0.0983615	0.095713	0.0626527	0.0557109	0.0288613	0.0301542	0.0150646	0.0135614
42.4	0.130102	0.13906	0.0888067	0.0878071	0.0607651	0.0480223	0.042181	0.0279075	0.031024	0.0153515	0.00696089	0.00676523	0.0119466	0.0051643		42.4	0.208784	0.213012	0.185267	0.193689	0.146386	0.144042	0.0989655	0.0960331	0.0632994	0.0559324	0.0293785	0.0302846	0.0151428	0.0136225
42.6	0.130021	0.139405	0.0886276	0.0881115	0.0611356	0.0482171	0.0417719	0.0280296	0.0310036	0.0154212	0.00717717	0.00679652	0.0121268	0.00518841		42.6	0.208593	0.213042	0.185406	0.19388	0.146657	0.144371	0.0992893	0.0963521	0.0639225	0.0561537	0.0294823	0.0304149	0.0152473	0.0136836
42.8	0.130288	0.139748	0.0889628	0.088415	0.0615792	0.0484116	0.042061	0.0281516	0.0312235	0.0154909	0.00736545	0.00682781	0.0123592	0.00521252		42.8	0.208843	0.213071	0.185577	0.194069	0.146824	0.144699	0.0999373	0.0966701	0.0646515	0.0563746	0.0294963	0.0305451	0.0156667	0.0137446
43	0.13092	0.140089	0.0893879	0.0887177	0.0621869	0.0486058	0.0420208	0.0282736	0.0314681	0.0155606	0.00749643	0.00685909	0.012231	0.00523662		43	0.209458	0.2131	0.186336	0.194256	0.147439	0.145024	0.100236	0.0969871	0.0657385	0.0565951	0.0298395	0.0306752	0.0161869	0.0138057
43.2	0.131384	0.140428	0.0899893	0.0890196	0.0623969	0.0487997	0.0421096	0.0283954	0.0309841	0.0156302	0.00780037	0.00689037	0.0122811	0.00526072		43.2	0.209328	0.213127	0.186227	0.19444	0.147424	0.145347	0.100437	0.0973032	0.065871	0.0568152	0.0300125	0.0308051	0.0162284	0.0138666
43.4	0.131812	0.140766	0.0903263	0.0893206	0.0625036	0.0489934	0.0421761	0.0285172	0.0310527	0.0156998	0.00863089	0.00692164	0.0127034	0.00528482		43.4	0.209458	0.213154	0.186586	0.194622	0.147195	0.145668	0.100284	0.0976183	0.0655687	0.057035	0.0301751	0.030935	0.0163696	0.0139276
43.6	0.13227	0.141101	0.091039	0.0896208	0.0625771	0.0491868	0.0422894	0.0286388	0.0313515	0.0157694	0.00858418	0.0069529	0.012724	0.00530892		43.6	0.20918	0.213181	0.186199	0.194802	0.14746	0.145988	0.100561	0.0979323	0.0655419	0.0572545	0.0303746	0.0310647	0.0163445	0.0139885
43.8	0.132842	0.141435	0.0911364	0.0899201	0.0632936	0.0493799	0.0428086	0.0287604	0.0316365	0.015839	0.00958619	0.00698416	0.0127162	0.00533301		43.8	0.209526	0.213206	0.18683	0.19498	0.14743	0.146305	0.100843	0.0982454	0.0657669	0.0574736	0.0306004	0.0311943	0.0162795	0.0140494
44	0.133377	0.141767	0.0918728	0.0902187	0.0637284	0.0495728	0.0433974	0.0288819	0.0312026	0.0159085	0.00993019	0.00701541	0.0129676	0.00535711		44	0.209348	0.213231	0.186603	0.195156	0.146932	0.14662	0.100498	0.0985576	0.0654985	0.0576924	0.030082	0.0313239	0.016312	0.0141103
44.2	0.133631	0.142097	0.0925761	0.0905164	0.0634026	0.0497654	0.043437	0.0290033	0.0310624	0.015978	0.0100282	0.00704666	0.0130983	0.0053812		44.2	0.209192	0.213256	0.186363	0.195329	0.146885	0.146934	0.100161	0.0988687	0.0652291	0.0579108	0.0298024	0.0314533	0.015684	0.0141711
44.4	0.133612	0.142425	0.0929027	0.0908133	0.0636232	0.0499577	0.0433059	0.0291246	0.0311086	0.0160475	0.00994152	0.0070779	0.0129016	0.00540528		44.4	0.20979	0.21328	0.18679	0.1955	0.147278	0.147245	0.100581	0.0991789	0.0655309	0.0581288	0.0301714	0.0315826	0.0160578	0.014232
44.6	0.134172	0.142751	0.0932471	0.0911094	0.063833	0.0501498	0.0435265	0.0292459	0.0312579	0.016117	0.0103959	0.00710914	0.0127363	0.00542937		44.6	0.20977	0.213303	0.186893	0.195669	0.147446	0.147555	0.100407	0.0994881	0.0654386	0.0583465	0.0301177	0.0317117	0.0152508	0.0142927
44.8	0.134133	0.143076	0.0938747	0.0914046	0.0641564	0.0503416	0.0443252	0.029367	0.031085	0.0161864	0.0108587	0.00714037	0.0124724	0.00545345		44.8	0.20974	0.213326	0.18661	0.195837	0.147657	0.147862	0.100288	0.0997964	0.0654856	0.0585639	0.03011	0.0318408	0.0149195	0.0143535
45	0.134926	0.143399	0.0944964	0.0916991	0.0652125	0.0505331	0.0444043	0.0294881	0.0315752	0.0162558	0.0112582	0.00717159	0.0131199	0.00547753		45	0.209002	0.213348	0.185873	0.196002	0.146752	0.148168	0.100271	0.100104	0.0648149	0.0587809	0.0296133	0.0319698	0.0147261	0.0144142
45.2	0.135495	0.14372	0.0947574	0.0919927	0.0654732	0.0507244	0.0448662	0.0296091	0.0317479	0.0163252	0.011481	0.00720281	0.0130098	0.00550161		45.2	0.209171	0.21337	0.186109	0.196165	0.146613	0.148472	0.10078	0.10041	0.064614	0.0589975	0.0297656	0.0320986	0.0145847	0.0144749
45.4	0.136537	0.144039	0.0949932	0.0922855	0.0657316	0.0509154	0.0452021	0.02973	0.0322352	0.0163946	0.0116749	0.00723402	0.0130463	0.00552569		45.4	0.209163	0.213391	0.186155	0.196326	0.146561	0.148774	0.101007	0.100715	0.0649182	0.0592138	0.0302431	0.0322274	0.0143909	0.0145356
45.6	0.137233	0.144357	0.0948219	0.0925775	0.0664982	0.0511062	0.0457995	0.0298508	0.0325851	0.0164639	0.0113591	0.00726523	0.0128474	0.00554976		45.6	0.209334	0.213412	0.187251	0.196485	0.147186	0.149074	0.101787	0.10102	0.0652248	0.0594298	0.0305364	0.032356	0.014865	0.0145962
45.8	0.136861	0.144673	0.0944531	0.0928687	0.0662511	0.0512966	0.0456546	0.0299716	0.0322874	0.0165332	0.011576	0.00729643	0.0121604	0.00557383		45.8	0.209549	0.213432	0.187187	0.196643	0.147513	0.149373	0.102417	0.101323	0.0654501	0.0596454	0.0305754	0.0324845	0.0145096	0.0146569
46	0.136957	0.144987	0.094263	0.0931592	0.0666013	0.0514868	0.0457228	0.0300922	0.0322794	0.0166026	0.0106235	0.00732763	0.0119102	0.0055979		46	0.209906	0.213451	0.187449	0.196798	0.148604	0.149669	0.103676	0.101626	0.0659494	0.0598607	0.0315393	0.032613	0.0149419	0.0147174
46.2	0.137055	0.145299	0.0945663	0.0934488	0.0667661	0.0516768	0.045225	0.0302128	0.0324128	0.0166718	0.00984844	0.00735882	0.0118174	0.00562197		46.2	0.209895	0.213471	0.186891	0.196952	0.148795	0.149964	0.10409	0.101927	0.0659249	0.0600756	0.0318582	0.0327413	0.014738	0.014778
46.4	0.1371	0.14561	0.0947853	0.0937376	0.0673288	0.0518665	0.0447523	0.0303333	0.0324233	0.0167411	0.0098961	0.00739	0.0117433	0.00564603		46.4	0.21049	0.213489	0.187558	0.197103	0.149672	0.150257	0.104586	0.102228	0.0662344	0.0602902	0.0322804	0.0328695	0.0148058	0.0148385
46.6	0.13732	0.145919	0.095334	0.0940256	0.0676426	0.0520559	0.0442989	0.0304537	0.0330184	0.0168103	0.010248	0.00742118	0.011895	0.00567009		46.6	0.210801	0.213508	0.187497	0.197253	0.149961	0.150548	0.105105	0.102528	0.0664	0.0605044	0.0324697	0.0329976	0.0151351	0.014899
46.8	0.138122	0.146226	0.0961105	0.0943128	0.0682185	0.0522451	0.0451461	0.030574	0.033604	0.0168795	0.0105678	0.00745236	0.0121583	0.00569415		46.8	0.210858	0.213526	0.187583	0.197401	0.150365	0.150837	0.105215	0.102827	0.0664744	0.0607183	0.0325172	0.0331255	0.0154109	0.0149595
47	0.137978	0.146532	0.0957362	0.0945993	0.0676096	0.052434	0.0444658	0.0306942	0.0331617	0.0169486	0.0100545	0.00748352	0.0117514	0.00571821		47	0.210819	0.213543	0.188085	0.197547	0.150829	0.151125	0.105279	0.103124	0.0668564	0.0609318	0.0325749	0.0332534	0.0159851	0.0150199
47.2	0.137841	0.146836	0.0960863	0.0948849	0.0674653	0.0526226	0.0444816	0.0308144	0.0329957	0.0170178	0.010042	0.00751469	0.0116755	0.00574226		47.2	0.210624	0.21356	0.188092	0.197692	0.15102	0.151411	0.105511	0.103421	0.0666344	0.061145	0.0325304	0.0333812	0.0158054	0.0150803
47.4	0.138622	0.147138	0.0965298	0.0951698	0.0674308	0.052811	0.0452451	0.0309344	0.033591	0.0170869	0.01034	0.00754584	0.0121626	0.00576632		47.4	0.210144	0.213577	0.188447	0.197834	0.151423	0.151695	0.105508	0.103717	0.0663444	0.0613579	0.0324493	0.0335088	0.0155746	0.0151407
47.6	0.138685	0.147438	0.0970232	0.0954538	0.0675092	0.0529991	0.045518	0.0310544	0.0332562	0.017156	0.0101952	0.00757699	0.0119243	0.00579037		47.6	0.210258	0.213593	0.188607	0.197975	0.151966	0.151977	0.106098	0.104012	0.067001	0.0615704	0.0327237	0.0336364	0.0157461	0.0152011
47.8	0.138515	0.147737	0.0968399	0.0957371	0.0672291	0.053187	0.0453794	0.0311743	0.03288	0.0172251	0.0103819	0.00760814	0.0122933	0.00581441		47.8	0.21034	0.213609	0.189175	0.198114	0.152228	0.152258	0.106351	0.104307	0.0673933	0.0617826	0.0329107	0.0337638	0.0160066	0.0152614
48	0.138335	0.148035	0.0968282	0.0960196	0.0670291	0.0533746	0.0448783	0.0312941	0.0318137	0.0172941	0.00975987	0.00763928	0.0119115	0.00583846		48	0.210151	0.213624	0.1893	0.198252	0.152071	0.152537	0.106138	0.1046	0.0674561	0.0619944	0.0328306	0.0338911	0.0160814	0.0153217
48.2	0.138681	0.14833	0.0976525	0.0963014	0.0668564	0.0535619	0.0446491	0.0314138	0.0320959	0.0173631	0.010226	0.00767041	0.0121956	0.0058625		48.2	0.209953	0.213639	0.189071	0.198388	0.15181	0.152814	0.105621	0.104892	0.0677179	0.0622059	0.0328772	0.0340184	0.0158057	0.015382
48.4	0.138326	0.148624	0.0974872	0.0965823	0.0669702	0.053749	0.0443091	0.0315335	0.0319182	0.0174321	0.00990996	0.00770154	0.0117718	0.00588654		48.4	0.210018	0.213654	0.189172	0.198522	0.151987	0.153089	0.105269	0.105183	0.0679445	0.062417	0.0331198	0.0341455	0.0159795	0.0154422
48.6	0.138159	0.148917	0.0977917	0.0968625	0.0671401	0.0539358	0.0444658	0.031653	0.0316331	0.0175011	0.0101714	0.00773266	0.0115248	0.00591058		48.6	0.209875	0.213668	0.189358	0.198655	0.152066	0.153363	0.104924	0.105474	0.0680906	0.0626279	0.0330655	0.0342725	0.0156614	0.0155024
48.8	0.138616	0.149207	0.098161	0.0971419	0.0674829	0.0541223	0.0443952	0.0317725	0.0320511	0.0175701	0.0103451	0.00776377	0.0116885	0.00593462		48.8	0.209738	0.213682	0.189042	0.198786	0.15226	0.153635	0.105052	0.105764	0.0682035	0.0628383	0.0327771	0.0343994	0.0155326	0.0155626
49	0.13874	0.149497	0.0979385	0.0974205	0.068194	0.0543086	0.0445574	0.0318919	0.0322309	0.017639	0.0102024	0.00779488	0.0122482	0.00595865		49	0.210115	0.213696	0.189297	0.198915	0.152234	0.153906	0.105575	0.106052	0.0688424	0.0630485	0.0329494	0.0345261	0.0159538	0.0156228
49.2	0.138624	0.149784	0.0974948	0.0976984	0.0679763	0.0544947	0.0445375	0.0320112	0.0320881	0.0177079	0.00979419	0.00782599	0.0121025	0.00598268		49.2	0.210357	0.213709	0.189741	0.199043	0.152543	0.154174	0.106053	0.10634	0.0690461	0.0632583	0.0328738	0.0346528	0.0159819	0.0156829
49.4	0.139037	0.15007	0.0974614	0.0979755	0.0681243	0.0546805	0.044661	0.0321304	0.032374	0.0177768	0.0100787	0.00785709	0.0122398	0.00600671		49.4	0.210645	0.213722	0.190064	0.199169	0.153317	0.154441	0.106373	0.106627	0.0697372	0.0634677	0.0326101	0.0347794	0.0166462	0.015743
49.6	0.139158	0.150355	0.0976931	0.0982519	0.0685992	0.054866	0.044633	0.0322496	0.0328447	0.0178456	0.0103018	0.00788818	0.012539	0.00603074		49.6	0.211131	0.213735	0.190436	0.199294	0.154223	0.154707	0.107398	0.106913	0.070382	0.0636768	0.0327211	0.0349059	0.0173537	0.0158031
49.8	0.139017	0.150638	0.0979677	0.0985274	0.0688895	0.0550513	0.0448291	0.0323686	0.0326963	0.0179144	0.0103271	0.00791927	0.0125601	0.00605476		49.8	0.21141	0.213747	0.190034	0.199417	0.15485	0.154971	0.107813	0.107198	0.0708365	0.0638856	0.033063	0.0350322	0.0166868	0.0158631
50	0.138953	0.150919	0.0978372	0.0988022	0.0692078	0.0552363	0.0448055	0.0324876	0.0326552	0.0179832	0.00991092	0.00795035	0.0124247	0.00607878		50	0.212081	0.213759	0.190823	0.199539	0.155754	0.155233	0.108751	0.107482	0.0718942	0.0640941	0.034203	0.0351585	0.0173683	0.0159231
50.2	0.138987	0.151199	0.0981394	0.0990763	0.0692892	0.0554211	0.0448911	0.0326065	0.0325022	0.018052	0.0100321	0.00798143	0.0125434	0.0061028		50.2	0.212356	0.213771	0.191152	0.199659	0.155669	0.155494	0.109306	0.107766	0.0721614	0.0643022	0.0343812	0.0352846	0.0173712	0.0159831
50.4	0.138881	0.151477	0.0982476	0.0993496	0.0692544	0.0556056	0.0445582	0.0327253	0.0323099	0.0181208	0.00936124	0.0080125	0.0123057	0.00612682		50.4	0.21246	0.213783	0.191699	0.199778	0.155837	0.155753	0.109622	0.108048	0.0724294	0.06451	0.0344342	0.0354106	0.017537	0.016043
50.6	0.139407	0.151754	0.0983228	0.0996222	0.0691492	0.0557898	0.0444848	0.0328441	0.0328229	0.0181895	0.00936346	0.00804356	0.0122331	0.00615084		50.6	0.212152	0.213794	0.191583	0.199895	0.155857	0.15601	0.110063	0.10833	0.0726184	0.0647174	0.0342114	0.0355366	0.0177337	0.016103
50.8	0.140121	0.152029	0.0984745	0.099894	0.0692544	0.0559738	0.0452451	0.0329627	0.0325943	0.0182582	0.00902298	0.00807462	0.012549	0.00617485		50.8	0.211875	0.213805	0.191913	0.200011	0.156007	0.156266	0.110517	0.10861	0.0723257	0.0649245	0.0343132	0.0356624	0.017864	0.0161629
51	0.140006	0.152303	0.0986862	0.100165	0.0688863	0.0561575	0.0450878	0.0330813	0.0324561	0.0183269	0.00846647	0.00810568	0.0122131	0.00619886		51	0.212092	0.213816	0.192665	0.200126	0.156123	0.15652	0.11092	0.10889	0.0727565	0.0651313	0.0340879	0.0357881	0.0178223	0.0162228
51.2	0.140913	0.152575	0.0997379	0.100435	0.069848	0.056341	0.0460315	0.0331998	0.0329715	0.0183955	0.00928757	0.00813672	0.0128775	0.00622287		51.2	0.211864	0.213826	0.192995	0.200239	0.156023	0.156773	0.111393	0.109169	0.0723642	0.0653378	0.0337493	0.0359137	0.017194	0.0162826
51.4	0.141264	0.152846	0.0994388	0.100705	0.0696148	0.0565242	0.0463924	0.0333181	0.0324313	0.0184642	0.00906997	0.00816776	0.0130092	0.00624687		51.4	0.211856	0.213836	0.193178	0.200351	0.156192	0.157024	0.111727	0.109447	0.0723843	0.0655439	0.0335572	0.0360392	0.0169793	0.0163424
51.6	0.140988	0.153115	0.0996111	0.100974	0.0694588	0.0567072	0.046597	0.0334365	0.0320677	0.0185328	0.00908667	0.0081988	0.0126953	0.00627088		51.6	0.211903	0.213846	0.193253	0.200461	0.156274	0.157274	0.111976	0.109724	0.072709	0.0657497	0.0341111	0.0361646	0.0171815	0.0164022
51.8	0.141569	0.153382	0.100089	0.101242	0.0696927	0.05689	0.0469278	0.0335547	0.0324635	0.0186013	0.00952501	0.00822983	0.0129271	0.00629488		51.8	0.211819	0.213856	0.193484	0.20057	0.155925	0.157522	0.111823	0.110001	0.0728178	0.0659551	0.0341657	0.0362899	0.0170388	0.016462
52	0.142268	0.153649	0.100934	0.101509	0.0705553	0.0570724	0.0478156	0.0336728	0.032451	0.0186699	0.0102315	0.00826086	0.0130421	0.00631888		52	0.211996	0.213865	0.193389	0.200678	0.15538	0.157769	0.111687	0.110276	0.0725776	0.0661603	0.0345556	0.036415	0.0170741	0.0165217
52.2	0.142733	0.153914	0.102066	0.101776	0.0705681	0.0572546	0.0482382	0.0337909	0.0329379	0.0187384	0.0106202	0.00829188	0.0127484	0.00634287		52.2	0.211562	0.213875	0.192813	0.200784	0.154954	0.158014	0.11106	0.110551	0.0727716	0.0663651	0.0342226	0.0365401	0.0167154	0.0165814
52.4	0.142565	0.154177	0.102115	0.102042	0.0711827	0.0574366	0.0483782	0.0339089	0.0329365	0.0188069	0.0103776	0.00832289	0.0123745	0.00636687		52.4	0.212104	0.213884	0.193504	0.20089	0.155482	0.158257	0.111626	0.110825	0.0729574	0.0665695	0.034589	0.0366651	0.0169946	0.0166411
52.6	0.143285	0.154439	0.102542	0.102307	0.0717793	0.0576183	0.048463	0.0340268	0.0332373	0.0188754	0.010292	0.0083539	0.0123538	0.00639086		52.6	0.212249	0.213893	0.193238	0.200994	0.155972	0.158499	0.112114	0.111098	0.0730442	0.0667737	0.0344428	0.0367899	0.0167641	0.0167007
52.8	0.143188	0.154699	0.102177	0.102571	0.0720396	0.0577998	0.0481479	0.0341446	0.0337751	0.0189439	0.0100724	0.0083849	0.0122531	0.00641485		52.8	0.212362	0.213901	0.19294	0.201096	0.156332	0.15874	0.112273	0.11137	0.0730432	0.0669775	0.0342951	0.0369147	0.0167333	0.0167603
53	0.143163	0.154958	0.102512	0.102835	0.0726128	0.057981	0.0486284	0.0342624	0.0341808	0.0190123	0.0100467	0.0084159	0.0119551	0.00643883		53	0.213246	0.21391	0.193656	0.201198	0.156898	0.158979	0.112517	0.111641	0.0737389	0.067181	0.0346989	0.0370393	0.0172685	0.0168199
53.2	0.14347	0.155216	0.103016	0.103098	0.0725585	0.0581619	0.0484405	0.03438	0.0346836	0.0190807	0.01025	0.00844689	0.0116928	0.00646282		53.2	0.213185	0.213918	0.193579	0.201298	0.157368	0.159217	0.112635	0.111911	0.0735558	0.0673841	0.0345753	0.0371639	0.0175665	0.0168795
53.4	0.143549	0.155472	0.103467	0.10336	0.0731971	0.0583427	0.0486494	0.0344976	0.0348341	0.0191491	0.0103928	0.00847787	0.0119234	0.0064868		53.4	0.213079	0.213926	0.193016	0.201397	0.158016	0.159453	0.112565	0.112181	0.073886	0.067587	0.0343116	0.0372883	0.0179608	0.016939
53.6	0.143633	0.155727	0.104184	0.103621	0.0736837	0.0585231	0.0488448	0.0346151	0.0347437	0.0192175	0.0105398	0.00850885	0.0117823	0.00651078		53.6	0.213258	0.213934	0.192679	0.201494	0.158651	0.159688	0.113149	0.11245	0.0748432	0.0677895	0.0353011	0.0374126	0.0181288	0.0169985
53.8	0.143512	0.15598	0.104154	0.103882	0.0735513	0.0587033	0.0493727	0.0347325	0.0343202	0.0192858	0.0104521	0.00853983	0.0115727	0.00653476		53.8	0.213301	0.213941	0.192764	0.201591	0.159349	0.159921	0.113556	0.112717	0.0753495	0.0679916	0.0359956	0.0375369	0.018211	0.017058
54	0.143649	0.156232	0.103704	0.104142	0.0734237	0.0588833	0.0492951	0.0348498	0.0341826	0.0193542	0.00998462	0.0085708	0.011682	0.00655873		54	0.213147	0.213949	0.193529	0.201686	0.159724	0.160153	0.113841	0.112984	0.0761044	0.0681935	0.0363235	0.037661	0.0187402	0.0171174
54.2	0.144065	0.156483	0.10419	0.104402	0.0731633	0.059063	0.0491787	0.0349671	0.0343291	0.0194224	0.00967276	0.00860176	0.0122042	0.00658271		54.2	0.212733	0.213956	0.193514	0.201781	0.160343	0.160383	0.114032	0.113251	0.0759557	0.068395	0.0360476	0.037785	0.0191498	0.0171769
54.4	0.144512	0.156732	0.104237	0.10466	0.0726815	0.0592425	0.0481491	0.0350842	0.0344977	0.0194907	0.00885608	0.00863272	0.0124063	0.00660668		54.4	0.212564	0.213963	0.193563	0.201874	0.161036	0.160613	0.114309	0.113516	0.0764116	0.0685962	0.0362278	0.0379089	0.0197458	0.0172362
54.6	0.145285	0.15698	0.104257	0.104918	0.0726102	0.0594217	0.0481573	0.0352013	0.0353185	0.0195589	0.00956719	0.00866367	0.0131342	0.00663065		54.6	0.212771	0.21397	0.193744	0.201966	0.161456	0.16084	0.11515	0.113781	0.076814	0.0687971	0.0363299	0.0380327	0.0199845	0.0172956
54.8	0.145756	0.157226	0.104341	0.105175	0.0722548	0.0596006	0.0481628	0.0353183	0.0348396	0.0196272	0.00900548	0.00869461	0.0131768	0.00665461		54.8	0.21289	0.213977	0.194424	0.202056	0.161912	0.161066	0.116109	0.114044	0.0769541	0.0689977	0.036613	0.0381564	0.02028	0.0173549
55	0.146151	0.157472	0.10478	0.105432	0.072387	0.0597794	0.0481296	0.0354352	0.0354421	0.0196954	0.00933728	0.00872555	0.0136041	0.00667858		55	0.213014	0.213983	0.195213	0.202146	0.162289	0.161291	0.116587	0.114307	0.0772763	0.0691979	0.0363453	0.03828	0.0205701	0.0174142
55.2	0.147137	0.157715	0.104569	0.105688	0.0726332	0.0599578	0.0484882	0.0355521	0.0356257	0.0197635	0.0102859	0.00875649	0.013993	0.00670254		55.2	0.212754	0.21399	0.195331	0.202235	0.162508	0.161515	0.117124	0.114569	0.0771478	0.0693978	0.0364105	0.0384035	0.0208351	0.0174735
55.4	0.147191	0.157958	0.103696	0.105943	0.0722108	0.0601361	0.0487952	0.0356688	0.0350483	0.0198317	0.0103351	0.00878741	0.0137606	0.0067265		55.4	0.212291	0.213996	0.19508	0.202322	0.16237	0.161737	0.117475	0.11483	0.0772219	0.0695974	0.0366177	0.0385268	0.0207129	0.0175328
55.6	0.147676	0.158199	0.103939	0.106197	0.0724245	0.060314	0.0491182	0.0357855	0.0352328	0.0198998	0.0110745	0.00881834	0.0139152	0.00675045		55.6	0.21209	0.214002	0.195307	0.202409	0.16226	0.161958	0.117972	0.115091	0.0772999	0.0697967	0.0369236	0.0386501	0.0210181	0.017592
55.8	0.147873	0.158439	0.103844	0.106451	0.0732595	0.0604917	0.049345	0.0359021	0.0353303	0.0199679	0.0115536	0.00884926	0.0143443	0.00677441		55.8	0.212613	0.214008	0.195725	0.202494	0.162335	0.162177	0.118373	0.11535	0.0776563	0.0699957	0.0372664	0.0387733	0.0210483	0.0176512
56	0.148159	0.158677	0.10376	0.106704	0.0732613	0.0606692	0.0495195	0.0360186	0.0353301	0.020036	0.0115955	0.00888017	0.0144804	0.00679836		56	0.212054	0.214014	0.195673	0.202579	0.162414	0.162395	0.11899	0.115609	0.077547	0.0701943	0.0374503	0.0388963	0.0211022	0.0177104
56.2	0.148295	0.158915	0.103968	0.106956	0.0734965	0.0608465	0.0492506	0.036135	0.035424	0.020104	0.0114478	0.00891107	0.0141135	0.00682231		56.2	0.212196	0.21402	0.196177	0.202662	0.162852	0.162612	0.119506	0.115867	0.078308	0.0703926	0.0374352	0.0390193	0.021111	0.0177695
56.4	0.147966	0.15915	0.103695	0.107208	0.0734092	0.0610235	0.0486883	0.0362514	0.0346842	0.020172	0.0104379	0.00894197	0.0140432	0.00684626		56.4	0.212742	0.214025	0.196556	0.202745	0.163036	0.162827	0.120111	0.116125	0.0781078	0.0705906	0.0380523	0.0391422	0.0211154	0.0178286
56.6	0.148109	0.159385	0.103757	0.107459	0.0735888	0.0612002	0.0483476	0.0363676	0.0350973	0.02024	0.0103307	0.00897287	0.0136387	0.0068702		56.6	0.212243	0.214031	0.195781	0.202826	0.162533	0.163041	0.120011	0.116381	0.0777636	0.0707883	0.0377285	0.0392649	0.0202433	0.0178877
56.8	0.147964	0.159618	0.104206	0.107709	0.0740437	0.0613767	0.0485578	0.0364838	0.0352484	0.020308	0.0104913	0.00900376	0.013647	0.00689414		56.8	0.212458	0.214036	0.195969	0.202906	0.162067	0.163254	0.119991	0.116637	0.0776955	0.0709856	0.038126	0.0393876	0.0199055	0.0179468
57	0.148357	0.15985	0.105236	0.107958	0.0741261	0.061553	0.0488251	0.0365999	0.0354356	0.020376	0.0106132	0.00903464	0.0134334	0.00691808		57	0.212535	0.214041	0.196172	0.202986	0.162036	0.163466	0.119446	0.116891	0.0774515	0.0711827	0.0381988	0.0395101	0.0196025	0.0180058
57.2	0.148391	0.160081	0.105129	0.108207	0.0740962	0.061729	0.0485549	0.036716	0.0350745	0.0204439	0.0103678	0.00906552	0.0131128	0.00694202		57.2	0.211952	0.214046	0.195561	0.203064	0.161897	0.163676	0.119154	0.117145	0.0772936	0.0713794	0.0381243	0.0396325	0.0191495	0.0180648
57.4	0.148675	0.16031	0.105425	0.108455	0.0744682	0.0619048	0.0488711	0.0368319	0.0349453	0.0205118	0.0107279	0.00909639	0.0131376	0.00696596		57.4	0.211753	0.214051	0.195248	0.203142	0.162439	0.163885	0.119186	0.117399	0.0775538	0.0715758	0.0386319	0.0397549	0.0192013	0.0181238
57.6	0.149013	0.160539	0.106131	0.108703	0.074383	0.0620803	0.0491385	0.0369478	0.0347502	0.0205797	0.0112215	0.00912726	0.0130803	0.00698989		57.6	0.212032	0.214056	0.195527	0.203218	0.16241	0.164092	0.119567	0.117651	0.0775632	0.0717719	0.0389469	0.0398771	0.0194008	0.0181827
57.8	0.149115	0.160766	0.106599	0.10895	0.0743882	0.0622556	0.0494058	0.0370635	0.0346107	0.0206475	0.0111743	0.00915812	0.0129105	0.00701382		57.8	0.212243	0.214061	0.196091	0.203294	0.162993	0.164299	0.119623	0.117903	0.0777014	0.0719677	0.0390985	0.0399992	0.019854	0.0182416
58	0.149449	0.160991	0.106903	0.109196	0.0744894	0.0624306	0.0492651	0.0371792	0.0349953	0.0207154	0.0108706	0.00918897	0.0129377	0.00703775		58	0.212502	0.214065	0.196304	0.203369	0.16312	0.164504	0.119569	0.118154	0.0778071	0.0721631	0.0391645	0.0401212	0.0197508	0.0183005
58.2	0.149732	0.161216	0.107691	0.109441	0.0745689	0.0626054	0.0489788	0.0372949	0.0354242	0.0207832	0.0110905	0.00921982	0.0129299	0.00706168		58.2	0.212675	0.21407	0.196346	0.203443	0.163772	0.164708	0.119912	0.118404	0.0777095	0.0723583	0.0394678	0.0402431	0.0199937	0.0183594
58.4	0.150473	0.161439	0.108029	0.109686	0.0744685	0.06278	0.0489029	0.0374104	0.0360895	0.020851	0.011499	0.00925067	0.013117	0.0070856		58.4	0.213129	0.214074	0.196738	0.203515	0.164195	0.16491	0.120684	0.118653	0.0781813	0.0725531	0.0401598	0.040365	0.0197665	0.0184182
58.6	0.150809	0.161661	0.108492	0.10993	0.075091	0.0629543	0.0498064	0.0375259	0.0366354	0.0209187	0.012467	0.0092815	0.013379	0.00710952		58.6	0.212905	0.214078	0.196987	0.203587	0.163868	0.165111	0.121074	0.118901	0.0777923	0.0727477	0.0399346	0.0404867	0.0195889	0.018477
58.8	0.151531	0.161882	0.108987	0.110173	0.0758302	0.0631284	0.050398	0.0376412	0.0366706	0.0209865	0.0124636	0.00931234	0.0133964	0.00713344		58.8	0.212802	0.214082	0.197683	0.203659	0.164312	0.165311	0.121275	0.119149	0.0779482	0.0729419	0.0402425	0.0406083	0.019952	0.0185358
59	0.152785	0.162101	0.110137	0.110416	0.0769217	0.0633022	0.0510554	0.0377565	0.0378317	0.0210542	0.0135	0.00934316	0.0145045	0.00715736		59	0.213018	0.214086	0.197993	0.203729	0.164549	0.16551	0.12131	0.119396	0.0782386	0.0731358	0.0403589	0.0407298	0.0202474	0.0185945
59.2	0.153414	0.16232	0.109879	0.110658	0.0776155	0.0634758	0.0514624	0.0378718	0.0378578	0.0211219	0.0141465	0.00937398	0.0145595	0.00718128		59.2	0.213125	0.21409	0.198303	0.203798	0.164573	0.165708	0.121649	0.119642	0.0785935	0.0733294	0.0404089	0.0408512	0.020379	0.0186532
59.4	0.153071	0.162537	0.109505	0.110899	0.0779426	0.0636491	0.0519186	0.0379869	0.0379028	0.0211895	0.0136578	0.0094048	0.0146333	0.00720519		59.4	0.212791	0.214094	0.198414	0.203867	0.164226	0.165904	0.121921	0.119888	0.0788796	0.0735226	0.0399151	0.0409725	0.0205653	0.0187119
59.6	0.153123	0.162753	0.109813	0.11114	0.0786347	0.0638222	0.0520953	0.0381019	0.0378628	0.0212572	0.013788	0.00943561	0.0147994	0.0072291		59.6	0.213534	0.214098	0.199044	0.203935	0.164692	0.1661	0.122703	0.120132	0.0797264	0.0737156	0.0403343	0.0410937	0.0210625	0.0187706
59.8	0.153086	0.162968	0.109794	0.11138	0.0789756	0.0639951	0.0525682	0.0382169	0.0380494	0.0213248	0.0136077	0.00946641	0.0152199	0.00725301		59.8	0.213949	0.214102	0.199585	0.204002	0.16498	0.166294	0.123163	0.120376	0.0802181	0.0739083	0.0404411	0.0412148	0.021052	0.0188292
60	0.153259	0.163181	0.109864	0.11162	0.0785277	0.0641678	0.0528668	0.0383318	0.0383036	0.0213924	0.01337	0.00949721	0.0150712	0.00727691		60	0.213788	0.214105	0.199858	0.204068	0.165407	0.166486	0.123771	0.12062	0.0807139	0.0741006	0.0401756	0.0413357	0.0215986	0.0188879
60.2	0.153395	0.163394	0.110963	0.111858	0.0789977	0.0643401	0.0533751	0.0384466	0.0385273	0.0214599	0.0135084	0.00952801	0.0156836	0.00730081		60.2	0.214404	0.214109	0.200148	0.204133	0.16542	0.166678	0.124264	0.120862	0.0813023	0.0742927	0.0400508	0.0414566	0.0215337	0.0189464
60.4	0.15283	0.163605	0.110917	0.112096	0.078703	0.0645123	0.0530775	0.0385614	0.0376892	0.0215275	0.0129807	0.00955879	0.0155034	0.00732472		60.4	0.214461	0.214112	0.199923	0.204198	0.165245	0.166869	0.124816	0.121104	0.0813461	0.0744844	0.039858	0.0415774	0.0212833	0.019005
60.6	0.153314	0.163815	0.111758	0.112334	0.0789217	0.0646842	0.0535616	0.038676	0.0384474	0.021595	0.0136959	0.00958957	0.0158142	0.00734861		60.6	0.214296	0.214116	0.199573	0.204262	0.165008	0.167058	0.125091	0.121344	0.0816883	0.0746758	0.0392085	0.0416981	0.0210307	0.0190635
60.8	0.153219	0.164024	0.112394	0.112571	0.0789479	0.0648559	0.0534692	0.0387906	0.038065	0.0216625	0.0129111	0.00962035	0.0157258	0.00737251		60.8	0.214695	0.214119	0.200133	0.204325	0.165201	0.167246	0.125096	0.121585	0.0818571	0.0748669	0.0390908	0.0418186	0.0206334	0.019122
61	0.153343	0.164232	0.112508	0.112807	0.0785266	0.0650273	0.0529942	0.0389051	0.0381155	0.02173	0.0126064	0.00965112	0.0153128	0.0073964		61	0.214527	0.214122	0.199906	0.204387	0.16513	0.167433	0.125039	0.121824	0.0820751	0.0750577	0.0384583	0.0419391	0.0204864	0.0191805
61.2	0.153293	0.164439	0.111699	0.113042	0.0780844	0.0651985	0.0526803	0.0390195	0.0377368	0.0217974	0.0119144	0.00968189	0.0149108	0.0074203		61.2	0.214717	0.214125	0.199744	0.204448	0.165272	0.167619	0.12563	0.122063	0.0825089	0.0752482	0.0386804	0.0420595	0.0204185	0.0192389
61.4	0.153545	0.164644	0.111973	0.113277	0.0778955	0.0653695	0.052558	0.0391338	0.0376037	0.0218648	0.011579	0.00971265	0.0148243	0.00744419		61.4	0.215483	0.214128	0.199743	0.204509	0.166259	0.167804	0.126082	0.122301	0.0826619	0.0754384	0.0392249	0.0421798	0.0206124	0.0192974
61.6	0.152981	0.164849	0.111288	0.113511	0.0767026	0.0655402	0.0517795	0.0392481	0.0367472	0.0219322	0.0105775	0.0097434	0.0136356	0.00746807		61.6	0.215526	0.214131	0.199716	0.204569	0.166317	0.167987	0.126189	0.122538	0.0828966	0.0756283	0.0389961	0.0422999	0.0207568	0.0193557
61.8	0.153217	0.165052	0.110992	0.113745	0.0765454	0.0657107	0.0519351	0.0393623	0.0366355	0.0219996	0.0104519	0.00977415	0.0131731	0.00749196		61.8	0.215987	0.214134	0.199861	0.204628	0.167116	0.16817	0.126493	0.122774	0.0829139	0.0758179	0.0395234	0.04242	0.0208853	0.0194141
62	0.153119	0.165254	0.111063	0.113978	0.0762912	0.065881	0.0516435	0.0394764	0.0363802	0.022067	0.0102693	0.00980489	0.0131437	0.00751584		62	0.215616	0.214137	0.199432	0.204687	0.16702	0.168351	0.126856	0.12301	0.0827095	0.0760072	0.0396709	0.0425399	0.0207035	0.0194724
62.2	0.153438	0.165455	0.111253	0.11421	0.0762695	0.066051	0.0515213	0.0395904	0.0364063	0.0221343	0.0108507	0.00983563	0.0132179	0.00753972		62.2	0.215427	0.21414	0.199156	0.204745	0.16777	0.168531	0.127163	0.123245	0.0827571	0.0761961	0.0400126	0.0426598	0.0210166	0.0195307
62.4	0.153183	0.165655	0.111012	0.114442	0.0758587	0.0662208	0.0513128	0.0397043	0.0360605	0.0222016	0.0108912	0.00986636	0.0129223	0.0075636		62.4	0.215712	0.214142	0.199536	0.204802	0.168268	0.16871	0.127872	0.123479	0.0830524	0.0763848	0.040954	0.0427795	0.0214038	0.019589
62.6	0.153348	0.165854	0.110992	0.114672	0.0761991	0.0663904	0.0514707	0.0398182	0.035746	0.0222689	0.0108202	0.00989708	0.0129087	0.00758747		62.6	0.215479	0.214145	0.199914	0.204858	0.16882	0.168888	0.127867	0.123712	0.0832942	0.0765732	0.0414644	0.0428992	0.0222846	0.0196473
62.8	0.153887	0.166052	0.111175	0.114903	0.0770457	0.0665597	0.0516491	0.039932	0.0355621	0.0223361	0.0105637	0.0099278	0.0128271	0.00761134		62.8	0.215957	0.214147	0.200677	0.204914	0.169568	0.169065	0.127912	0.123945	0.0841231	0.0767613	0.0423452	0.0430188	0.0231932	0.0197055
63	0.154149	0.166248	0.11107	0.115133	0.0774341	0.0667288	0.0514695	0.0400457	0.0358713	0.0224034	0.010559	0.00995852	0.012948	0.00763522		63	0.215873	0.21415	0.200354	0.204969	0.169166	0.169241	0.127307	0.124177	0.0840995	0.076949	0.0422238	0.0431382	0.0234728	0.0197637
63.2	0.153758	0.166444	0.110852	0.115362	0.0775798	0.0668976	0.0517539	0.0401593	0.0353319	0.0224706	0.0102684	0.00998922	0.0127917	0.00765908		63.2	0.21579	0.214152	0.200513	0.205023	0.169259	0.169416	0.127194	0.124409	0.0842638	0.0771365	0.0425837	0.0432575	0.0237486	0.0198218
63.4	0.153655	0.166639	0.11111	0.11559	0.0775338	0.0670662	0.052291	0.0402728	0.0355339	0.0225378	0.0101169	0.0100199	0.0128971	0.00768295		63.4	0.215585	0.214155	0.200324	0.205077	0.169251	0.16959	0.127059	0.124639	0.0843839	0.0773236	0.0424155	0.0433768	0.0241196	0.01988
63.6	0.15422	0.166832	0.111453	0.115818	0.0782322	0.0672346	0.052686	0.0403863	0.0357297	0.0226049	0.0109897	0.0100506	0.0129919	0.00770681		63.6	0.215257	0.214157	0.20021	0.20513	0.169005	0.169762	0.127264	0.124869	0.0843727	0.0775105	0.0425647	0.0434959	0.0241619	0.0199381
63.8	0.154451	0.167024	0.111742	0.116045	0.078536	0.0674028	0.0534294	0.0404996	0.0359014	0.0226721	0.0112478	0.0100813	0.0127696	0.00773068		63.8	0.214955	0.214159	0.200321	0.205183	0.168894	0.169934	0.127283	0.125098	0.0842017	0.0776971	0.0423758	0.043615	0.0240582	0.0199962
64	0.154672	0.167216	0.112133	0.116272	0.0791731	0.0675707	0.0533911	0.040613	0.0359941	0.0227392	0.0115753	0.010112	0.0128083	0.00775453		64	0.214877	0.214161	0.200477	0.205235	0.169207	0.170104	0.127678	0.125327	0.0844601	0.0778833	0.0420864	0.0437339	0.0241578	0.0200542
64.2	0.154618	0.167406	0.113267	0.116497	0.079714	0.0677384	0.0532133	0.0407262	0.0360413	0.0228063	0.0115944	0.0101427	0.0129784	0.00777839		64.2	0.214953	0.214164	0.200276	0.205286	0.169041	0.170274	0.127667	0.125554	0.0839464	0.0780693	0.0419706	0.0438528	0.0236486	0.0201123
64.4	0.155517	0.167595	0.113993	0.116723	0.0804215	0.0679058	0.0536846	0.0408393	0.0361412	0.0228733	0.012378	0.0101734	0.0132582	0.00780225		64.4	0.214585	0.214166	0.19982	0.205336	0.169152	0.170442	0.12767	0.125781	0.084016	0.0782549	0.0416536	0.0439715	0.0235455	0.0201703
64.6	0.156315	0.167783	0.11515	0.116947	0.0810833	0.068073	0.0542993	0.0409524	0.0369635	0.0229404	0.0132526	0.010204	0.0138987	0.0078261		64.6	0.214644	0.214168	0.199504	0.205386	0.168846	0.17061	0.127653	0.126008	0.0838691	0.0784403	0.041743	0.0440902	0.0234439	0.0202282
64.8	0.156682	0.167971	0.115959	0.117171	0.081867	0.06824	0.0544067	0.0410654	0.0372288	0.0230074	0.0133071	0.0102347	0.0139588	0.00784995		64.8	0.214865	0.21417	0.199748	0.205436	0.168832	0.170776	0.128237	0.126233	0.0840581	0.0786253	0.0417339	0.0442087	0.0232367	0.0202862
65	0.157024	0.168157	0.115725	0.117395	0.0817132	0.0684068	0.0540226	0.0411783	0.0374032	0.0230744	0.0133579	0.0102653	0.0136662	0.00787379		65	0.214662	0.214172	0.198981	0.205484	0.16862	0.170942	0.128096	0.126458	0.0844912	0.0788101	0.0418708	0.0443271	0.0231771	0.0203441
65.2	0.156924	0.168342	0.115435	0.117618	0.0813394	0.0685733	0.0538879	0.0412911	0.0370018	0.0231414	0.0127238	0.010296	0.0137465	0.00789764		65.2	0.214946	0.214174	0.198775	0.205533	0.169209	0.171106	0.128614	0.126682	0.084732	0.0789946	0.0426336	0.0444455	0.0231055	0.020402
65.4	0.157335	0.168526	0.115931	0.11784	0.0810553	0.0687396	0.0539302	0.0414038	0.0368838	0.0232083	0.0125668	0.0103266	0.0135381	0.00792148		65.4	0.215074	0.214176	0.199007	0.20558	0.170038	0.171269	0.12903	0.126906	0.0853	0.0791788	0.0429341	0.0445637	0.0228958	0.0204599
65.6	0.157612	0.168709	0.115997	0.118062	0.0807618	0.0689057	0.0538748	0.0415165	0.0368672	0.0232752	0.0127061	0.0103573	0.0133743	0.00794532		65.6	0.214871	0.214177	0.199325	0.205627	0.170042	0.171432	0.12924	0.127129	0.0856724	0.0793626	0.04287	0.0446818	0.0233288	0.0205177
65.8	0.15823	0.168891	0.116915	0.118283	0.0810924	0.0690715	0.0543028	0.0416291	0.0374146	0.0233421	0.0131883	0.0103879	0.0142902	0.00796916		65.8	0.215433	0.214179	0.19972	0.205674	0.170853	0.171593	0.13023	0.127351	0.0860773	0.0795462	0.0431354	0.0447999	0.0239042	0.0205755
66	0.157972	0.169072	0.117416	0.118503	0.0809091	0.0692371	0.0542269	0.0417416	0.037097	0.023409	0.0130742	0.0104186	0.0138194	0.007993		66	0.214975	0.214181	0.199763	0.20572	0.170864	0.171753	0.13072	0.127572	0.0867315	0.0797295	0.0430785	0.0449178	0.0241432	0.0206333
66.2	0.15822	0.169252	0.117248	0.118723	0.0808553	0.0694025	0.0546495	0.0418541	0.0373409	0.0234759	0.0134828	0.0104492	0.0136236	0.00801683		66.2	0.214982	0.214183	0.199846	0.205765	0.171576	0.171913	0.130879	0.127793	0.0870512	0.0799125	0.0432178	0.0450356	0.0243954	0.0206911
66.4	0.15844	0.169431	0.117822	0.118942	0.0812891	0.0695676	0.0551319	0.0419664	0.0377338	0.0235427	0.0137859	0.0104798	0.0139979	0.00804066		66.4	0.215498	0.214184	0.200817	0.20581	0.17173	0.172071	0.130988	0.128013	0.0873006	0.0800952	0.0441622	0.0451534	0.0243709	0.0207488
66.6	0.159164	0.16961	0.118216	0.11916	0.0814193	0.0697325	0.0552349	0.0420787	0.0377606	0.0236095	0.0139008	0.0105104	0.0146365	0.00806449		66.6	0.215595	0.214186	0.201355	0.205854	0.172124	0.172228	0.130946	0.128232	0.0877237	0.0802776	0.0444456	0.045271	0.0244815	0.0208065
66.8	0.159225	0.169787	0.117944	0.119378	0.0819007	0.0698972	0.0551731	0.0421909	0.0375253	0.0236763	0.0138846	0.010541	0.0147418	0.00808832		66.8	0.215916	0.214187	0.201533	0.205898	0.172502	0.172385	0.130436	0.128451	0.0878383	0.0804597	0.0446665	0.0453885	0.0242676	0.0208642
67	0.159189	0.169963	0.118269	0.119596	0.0820476	0.0700617	0.0553243	0.042303	0.0382488	0.023743	0.0136995	0.0105716	0.0149434	0.00811214		67	0.215735	0.214189	0.201243	0.205941	0.172018	0.17254	0.130326	0.128669	0.087819	0.0806416	0.0446594	0.045506	0.0240981	0.0209218
67.2	0.159263	0.170138	0.11818	0.119813	0.0817559	0.0702259	0.0554732	0.0424151	0.0381194	0.0238098	0.0136515	0.0106022	0.0148445	0.00813596		67.2	0.216254	0.21419	0.201549	0.205983	0.172713	0.172695	0.131022	0.128886	0.0884439	0.0808231	0.045436	0.0456233	0.0241561	0.0209794
67.4	0.159411	0.170312	0.1182	0.120029	0.0818394	0.0703899	0.0551845	0.042527	0.0384406	0.0238765	0.0135812	0.0106328	0.014336	0.00815978		67.4	0.216212	0.214192	0.201395	0.206025	0.172317	0.172849	0.13092	0.129103	0.0883337	0.0810043	0.0450813	0.0457405	0.0237107	0.021037
67.6	0.159262	0.170486	0.118013	0.120244	0.0822077	0.0705537	0.0553069	0.0426389	0.0386023	0.0239432	0.013726	0.0106634	0.0136438	0.0081836		67.6	0.215727	0.214193	0.200943	0.206067	0.171814	0.173001	0.130794	0.129319	0.0880943	0.0811853	0.0449463	0.0458577	0.0228238	0.0210946
67.8	0.158881	0.170658	0.118259	0.120459	0.082523	0.0707173	0.055127	0.0427507	0.0382684	0.0240098	0.013288	0.010694	0.0132702	0.00820742		67.8	0.216046	0.214195	0.201208	0.206108	0.172216	0.173153	0.130828	0.129534	0.0882315	0.0813659	0.0449804	0.0459747	0.0222058	0.0211521
68	0.15887	0.170829	0.118069	0.120674	0.0826183	0.0708806	0.0547599	0.0428624	0.038618	0.0240765	0.01307	0.0107245	0.0131022	0.00823123		68	0.215962	0.214196	0.201113	0.206149	0.171975	0.173304	0.130834	0.129749	0.0881328	0.0815463	0.0444919	0.0460916	0.021784	0.0212097
68.2	0.159108	0.171	0.118177	0.120887	0.082569	0.0710437	0.0548135	0.0429741	0.0386326	0.0241431	0.0126907	0.0107551	0.0128189	0.00825504		68.2	0.216346	0.214197	0.200873	0.206189	0.172442	0.173454	0.131174	0.129963	0.0876208	0.0817264	0.0450233	0.0462085	0.0218351	0.0212671
68.4	0.159656	0.171169	0.118261	0.121101	0.0826892	0.0712066	0.0555444	0.0430857	0.0389285	0.0242097	0.0135444	0.0107857	0.0127443	0.00827885		68.4	0.215466	0.214199	0.200544	0.206228	0.172685	0.173603	0.131464	0.130176	0.0880555	0.0819061	0.0448417	0.0463252	0.0218569	0.0213246
68.6	0.159152	0.171338	0.118177	0.121313	0.082958	0.0713692	0.0555909	0.0431972	0.039236	0.0242762	0.0136345	0.0108162	0.0127511	0.00830265		68.6	0.2158	0.2142	0.200727	0.206268	0.17259	0.173751	0.132198	0.130389	0.0882033	0.0820856	0.0452877	0.0464418	0.0219148	0.021382
68.8	0.159008	0.171505	0.117964	0.121525	0.0830065	0.0715317	0.0551999	0.0433086	0.0393438	0.0243428	0.0133729	0.0108468	0.0125489	0.00832646		68.8	0.215751	0.214201	0.200937	0.206306	0.172858	0.173898	0.132879	0.130601	0.0883699	0.0822648	0.0451263	0.0465584	0.0218121	0.0214394
69	0.158578	0.171672	0.117243	0.121737	0.0820354	0.0716939	0.0543964	0.0434199	0.0391648	0.0244093	0.0126617	0.0108773	0.0119317	0.00835026		69	0.215444	0.214202	0.200666	0.206344	0.173111	0.174044	0.132661	0.130812	0.0883108	0.0824437	0.0455084	0.0466748	0.0216967	0.0214968
69.2	0.159024	0.171838	0.118074	0.121948	0.0824907	0.0718558	0.0545455	0.0435312	0.039412	0.0244758	0.0127315	0.0109079	0.013003	0.00837406		69.2	0.215407	0.214204	0.200939	0.206382	0.173714	0.174189	0.13315	0.131022	0.0884172	0.0826224	0.0450361	0.0467911	0.0216485	0.0215541
69.4	0.159073	0.172003	0.118208	0.122158	0.0820394	0.0720176	0.0545897	0.0436424	0.0393923	0.0245423	0.0125945	0.0109384	0.0126496	0.00839785		69.4	0.215555	0.214205	0.201233	0.206419	0.173899	0.174334	0.134022	0.131232	0.0888534	0.0828007	0.0447542	0.0469074	0.0221027	0.0216115
69.6	0.158822	0.172167	0.118371	0.122368	0.0820227	0.0721791	0.0547994	0.0437535	0.039689	0.0246087	0.0128527	0.0109689	0.012447	0.00842165		69.6	0.215574	0.214206	0.201693	0.206456	0.174163	0.174477	0.134215	0.131442	0.0888425	0.0829788	0.0446387	0.0470235	0.0225872	0.0216688
69.8	0.159041	0.17233	0.118794	0.122577	0.0816789	0.0723404	0.0549231	0.0438645	0.0395315	0.0246751	0.0128067	0.0109995	0.012226	0.00844544		69.8	0.215257	0.214207	0.20205	0.206493	0.174446	0.17462	0.134669	0.13165	0.0895246	0.0831566	0.0446494	0.0471396	0.0227173	0.021726
70	0.158591	0.172492	0.118709	0.122785	0.0815255	0.0725015	0.0546179	0.0439755	0.0389664	0.0247416	0.0127857	0.01103	0.0116985	0.00846923		70	0.214743	0.214208	0.201694	0.206529	0.173567	0.174762	0.134341	0.131858	0.0892824	0.0833341	0.0440137	0.0472555	0.0225187	0.0217833
70.2	0.159077	0.172653	0.119086	0.122993	0.0817564	0.0726623	0.0549093	0.0440863	0.0392576	0.0248079	0.0132328	0.0110605	0.0120928	0.00849302		70.2	0.214439	0.214209	0.201276	0.206564	0.173026	0.174903	0.133808	0.132066	0.0890104	0.0835112	0.0437351	0.0473713	0.0222927	0.0218405
70.4	0.159561	0.172814	0.119751	0.123201	0.0823298	0.072823	0.0548571	0.0441971	0.0395031	0.0248743	0.013664	0.011091	0.0128207	0.0085168		70.4	0.215286	0.21421	0.201869	0.206599	0.17338	0.175043	0.134036	0.132273	0.0894727	0.0836882	0.044897	0.0474871	0.0230235	0.0218977
70.6	0.159341	0.172973	0.119738	0.123407	0.0821079	0.0729834	0.0544553	0.0443079	0.0388739	0.0249406	0.01347	0.0111215	0.0130129	0.00854058		70.6	0.21536	0.214211	0.20186	0.206634	0.173639	0.175182	0.133988	0.132479	0.0901277	0.0838648	0.044771	0.0476027	0.0232824	0.0219548
70.8	0.159622	0.173132	0.119603	0.123614	0.0827973	0.0731436	0.0543956	0.0444185	0.0391572	0.0250069	0.0134453	0.011152	0.0128306	0.00856436		70.8	0.21575	0.214212	0.201543	0.206668	0.173799	0.17532	0.13377	0.132684	0.0899833	0.0840411	0.0447515	0.0477183	0.0233208	0.0220119
71	0.160062	0.17329	0.120487	0.123819	0.0831355	0.0733035	0.0544441	0.0445291	0.0395534	0.0250732	0.0133842	0.0111825	0.0129511	0.00858814		71	0.216006	0.214213	0.201083	0.206702	0.173088	0.175458	0.134019	0.132889	0.0902328	0.0842172	0.0447244	0.0478337	0.0235925	0.022069
71.2	0.160087	0.173447	0.119838	0.124024	0.0832214	0.0734633	0.0540819	0.0446396	0.0391051	0.0251395	0.013364	0.011213	0.012878	0.00861192		71.2	0.216186	0.214214	0.200852	0.206735	0.173441	0.175595	0.1343	0.133093	0.0903271	0.084393	0.0449105	0.0479491	0.0236005	0.0221261
71.4	0.160356	0.173603	0.1203	0.124229	0.0834373	0.0736228	0.0541071	0.04475	0.0394527	0.0252057	0.0134185	0.0112435	0.0127755	0.00863569		71.4	0.215672	0.214215	0.200286	0.206768	0.1728	0.17573	0.133537	0.133297	0.0902983	0.0845685	0.0447663	0.0480643	0.0230812	0.0221832
71.6	0.160756	0.173758	0.120539	0.124433	0.0839454	0.0737821	0.054632	0.0448603	0.0395789	0.0252719	0.0132928	0.0112739	0.0130745	0.00865946		71.6	0.21546	0.214216	0.200097	0.206801	0.172906	0.175865	0.133281	0.133499	0.0901528	0.0847437	0.0448213	0.0481795	0.0228666	0.0222402
71.8	0.161066	0.173912	0.120735	0.124636	0.0842867	0.0739412	0.0546215	0.0449705	0.0391708	0.0253381	0.0129678	0.0113044	0.0135157	0.00868323		71.8	0.215807	0.214216	0.200346	0.206833	0.17287	0.176	0.133498	0.133702	0.0902289	0.0849186	0.04526	0.0482945	0.0230934	0.0222972
72	0.161835	0.174066	0.120605	0.124839	0.0844894	0.0741001	0.054905	0.0450807	0.0393396	0.0254043	0.0127691	0.0113349	0.0137979	0.008707		72	0.215702	0.214217	0.200129	0.206865	0.172875	0.176133	0.133912	0.133903	0.0901824	0.0850933	0.0453004	0.0484095	0.0233247	0.0223542
72.2	0.162035	0.174219	0.120389	0.125042	0.0845861	0.0742587	0.0548821	0.0451908	0.038647	0.0254704	0.0122446	0.0113653	0.0134894	0.00873076		72.2	0.215063	0.214218	0.199826	0.206896	0.173431	0.176265	0.134252	0.134104	0.0897749	0.0852677	0.0456368	0.0485244	0.0232059	0.0224111
72.4	0.16187	0.17437	0.120128	0.125243	0.0847584	0.0744171	0.0553729	0.0453009	0.0382277	0.0255366	0.0120989	0.0113958	0.0133052	0.00875452		72.4	0.214228	0.214219	0.199478	0.206927	0.173163	0.176397	0.133989	0.134305	0.0895354	0.0854418	0.0453011	0.0486391	0.0225866	0.022468
72.6	0.162014	0.174521	0.119937	0.125445	0.0855084	0.0745753	0.0560873	0.0454108	0.038549	0.0256027	0.0123389	0.0114262	0.0136351	0.00877828		72.6	0.214324	0.21422	0.199106	0.206958	0.172684	0.176528	0.134517	0.134504	0.0890796	0.0856156	0.0453708	0.0487538	0.0223302	0.0225249
72.8	0.162093	0.174672	0.120336	0.125645	0.0860026	0.0747333	0.0565572	0.0455207	0.0389714	0.0256687	0.0124471	0.0114566	0.0141261	0.00880204		72.8	0.214654	0.21422	0.199443	0.206988	0.173357	0.176658	0.134566	0.134704	0.0885196	0.0857891	0.0453128	0.0488684	0.0225474	0.0225818
73	0.161975	0.174821	0.120684	0.125845	0.0860301	0.0748911	0.0568137	0.0456305	0.038859	0.0257348	0.0131369	0.0114871	0.0145019	0.0088258		73	0.214389	0.214221	0.199629	0.207018	0.173433	0.176788	0.134634	0.134902	0.088627	0.0859624	0.0457598	0.0489828	0.0228825	0.0226386
73.2	0.162107	0.174969	0.121435	0.126045	0.08657	0.0750486	0.0568693	0.0457402	0.0387794	0.0258008	0.013669	0.0115175	0.0152363	0.00884955		73.2	0.214631	0.214222	0.200286	0.207048	0.17412	0.176916	0.13561	0.1351	0.0893792	0.0861354	0.0459873	0.0490972	0.0234039	0.0226954
73.4	0.161125	0.175117	0.121036	0.126244	0.0855138	0.075206	0.0570634	0.0458498	0.0380183	0.0258668	0.0131592	0.0115479	0.0142066	0.0088733		73.4	0.213984	0.214223	0.200023	0.207077	0.173942	0.177044	0.135984	0.135297	0.0895712	0.0863081	0.0460312	0.0492115	0.0235232	0.0227522
73.6	0.160583	0.175264	0.1207	0.126442	0.0852291	0.0753631	0.0573577	0.0459594	0.0375324	0.0259328	0.0130956	0.0115783	0.0138052	0.00889705		73.6	0.213201	0.214223	0.200475	0.207106	0.173907	0.177171	0.135624	0.135494	0.0896596	0.0864805	0.0462376	0.0493257	0.0232976	0.022809
73.8	0.160798	0.17541	0.121217	0.12664	0.0855276	0.07552	0.0572839	0.0460689	0.0373785	0.0259987	0.0133304	0.0116088	0.0137335	0.00892079		73.8	0.212832	0.214224	0.200571	0.207134	0.173725	0.177297	0.135525	0.13569	0.0898353	0.0866526	0.0464391	0.0494397	0.0230853	0.0228657
74	0.160148	0.175555	0.120883	0.126838	0.0854122	0.0756767	0.0572738	0.0461783	0.0371964	0.0260647	0.0131994	0.0116392	0.0135544	0.00894454		74	0.213002	0.214225	0.200965	0.207163	0.17409	0.177422	0.135482	0.135885	0.0898075	0.0868245	0.0463952	0.0495537	0.0233008	0.0229224
74.2	0.160725	0.1757	0.121274	0.127034	0.0858836	0.0758331	0.0577689	0.0462876	0.0374498	0.0261306	0.0138707	0.0116696	0.0138234	0.00896828		74.2	0.213301	0.214225	0.201954	0.20719	0.174704	0.177547	0.13607	0.13608	0.0906992	0.0869961	0.0473098	0.0496676	0.0241981	0.0229791
74.4	0.161083	0.175844	0.122059	0.127231	0.0866604	0.0759894	0.0581472	0.0463969	0.0381385	0.0261965	0.014489	0.0117	0.0144333	0.00899202		74.4	0.213769	0.214226	0.202641	0.207218	0.175551	0.177671	0.136554	0.136274	0.0918113	0.0871674	0.0480547	0.0497814	0.0249526	0.0230357
74.6	0.161371	0.175986	0.12283	0.127426	0.0865773	0.0761454	0.0582213	0.0465061	0.038679	0.0262623	0.0147293	0.0117304	0.0145507	0.00901575		74.6	0.213918	0.214226	0.203055	0.207245	0.175237	0.177794	0.136794	0.136468	0.0925754	0.0873384	0.0477131	0.0498951	0.0248435	0.0230923
74.8	0.162446	0.176129	0.123471	0.127622	0.0870936	0.0763012	0.0584626	0.0466152	0.039551	0.0263282	0.0150954	0.0117607	0.0150333	0.00903949		74.8	0.214664	0.214227	0.203322	0.207272	0.175406	0.177916	0.13743	0.136661	0.0932862	0.0875092	0.0479805	0.0500087	0.025306	0.0231489
75	0.162737	0.17627	0.123451	0.127816	0.0865421	0.0764568	0.0584995	0.0467242	0.0396161	0.026394	0.0144722	0.0117911	0.0150049	0.00906322		75	0.215118	0.214228	0.203699	0.207298	0.175632	0.178038	0.138178	0.136853	0.0940332	0.0876797	0.0481249	0.0501222	0.0256377	0.0232055
75.2	0.163668	0.17641	0.123957	0.12801	0.087628	0.0766122	0.0592676	0.0468332	0.0407568	0.0264598	0.014874	0.0118215	0.0154316	0.00908695		75.2	0.215524	0.214228	0.204359	0.207324	0.176698	0.178159	0.138854	0.137045	0.0945792	0.0878499	0.0488767	0.0502356	0.0264252	0.023262
75.4	0.164538	0.17655	0.124666	0.128204	0.0879676	0.0767673	0.0595061	0.0469421	0.0413346	0.0265256	0.0150494	0.0118519	0.0156022	0.00911068		75.4	0.215638	0.214229	0.204687	0.20735	0.176854	0.178279	0.138635	0.137236	0.094831	0.0880199	0.0492137	0.0503489	0.0265796	0.0233185
75.6	0.165182	0.176689	0.124856	0.128397	0.0879961	0.0769223	0.0597755	0.0470509	0.0414063	0.0265913	0.0149533	0.0118822	0.0157888	0.0091344		75.6	0.216191	0.214229	0.205437	0.207376	0.177309	0.178398	0.139335	0.137427	0.0951447	0.0881895	0.0498405	0.0504621	0.0266366	0.023375
75.8	0.165708	0.176827	0.12516	0.128589	0.0879717	0.077077	0.059853	0.0471596	0.0415119	0.026657	0.0153829	0.0119126	0.0157993	0.00915812		75.8	0.216556	0.21423	0.206056	0.207401	0.177888	0.178517	0.140187	0.137617	0.0954887	0.0883589	0.0505588	0.0505752	0.0268226	0.0234315
76	0.166422	0.176965	0.125415	0.128781	0.0881268	0.0772316	0.0599372	0.0472683	0.0417941	0.0267227	0.0151783	0.0119429	0.0155221	0.00918184		76	0.21688	0.21423	0.206573	0.207426	0.178916	0.178635	0.140738	0.137806	0.0958153	0.0885281	0.0505009	0.0506882	0.0272346	0.0234879
76.2	0.166468	0.177102	0.125301	0.128973	0.0884282	0.0773859	0.060374	0.0473768	0.0418278	0.0267884	0.0154462	0.0119733	0.0151389	0.00920556		76.2	0.216731	0.214231	0.206308	0.207451	0.178769	0.178752	0.14119	0.137995	0.0956714	0.0886969	0.0505287	0.0508012	0.0268949	0.0235443
76.4	0.166267	0.177238	0.12524	0.129164	0.0888479	0.07754	0.0607092	0.0474853	0.0415093	0.0268541	0.0153482	0.0120036	0.0150284	0.00922928		76.4	0.217487	0.214231	0.206159	0.207475	0.178623	0.178868	0.14143	0.138183	0.0961047	0.0888655	0.0505744	0.050914	0.0269497	0.0236007
76.6	0.166226	0.177373	0.125448	0.129354	0.0894311	0.0776938	0.0612041	0.0475938	0.0422808	0.0269197	0.0156188	0.0120339	0.0153412	0.00925299		76.6	0.217568	0.214232	0.205636	0.207499	0.17851	0.178984	0.141241	0.138371	0.0961726	0.0890338	0.0501432	0.0510267	0.0267879	0.023657
76.8	0.166193	0.177507	0.12597	0.129544	0.0898465	0.0778475	0.0615735	0.0477021	0.0425787	0.0269853	0.015875	0.0120643	0.0160734	0.0092767		76.8	0.217562	0.214232	0.205761	0.207523	0.178589	0.179099	0.141031	0.138558	0.0960226	0.0892019	0.0496546	0.0511394	0.0263849	0.0237134
77	0.166145	0.177641	0.125731	0.129733	0.0895762	0.078001	0.0612268	0.0478104	0.0419442	0.0270509	0.0165393	0.0120946	0.0160096	0.00930041		77	0.217467	0.214233	0.205311	0.207546	0.178205	0.179214	0.141249	0.138745	0.0964569	0.0893696	0.0496279	0.0512519	0.0262669	0.0237697
77.2	0.165532	0.177774	0.125355	0.129922	0.089389	0.0781542	0.0607143	0.0479186	0.0412808	0.0271164	0.0162435	0.0121249	0.0158596	0.00932412		77.2	0.216995	0.214233	0.204823	0.207569	0.178702	0.179327	0.141507	0.138931	0.0966066	0.0895371	0.049165	0.0513643	0.0258928	0.0238259
77.4	0.164851	0.177906	0.124665	0.130111	0.0892466	0.0783072	0.0605781	0.0480267	0.0405791	0.027182	0.0160105	0.0121552	0.0153693	0.00934782		77.4	0.216835	0.214234	0.204013	0.207592	0.178734	0.17944	0.14144	0.139116	0.0965632	0.0897044	0.0489052	0.0514767	0.0256598	0.0238822
77.6	0.165006	0.178038	0.124709	0.130298	0.0895676	0.0784601	0.0604868	0.0481347	0.0403629	0.0272475	0.0162975	0.0121855	0.0155143	0.00937152		77.6	0.21657	0.214234	0.203993	0.207615	0.178718	0.179553	0.141188	0.139301	0.0960611	0.0898713	0.0491315	0.0515889	0.0255031	0.0239384
77.8	0.165586	0.178169	0.124921	0.130486	0.090235	0.0786127	0.0604565	0.0482427	0.0405704	0.027313	0.0169325	0.0122158	0.015495	0.00939522		77.8	0.216135	0.214234	0.203839	0.207637	0.178401	0.179664	0.140887	0.139485	0.0956832	0.090038	0.0485338	0.0517011	0.0251378	0.0239946
78	0.165423	0.178299	0.124288	0.130672	0.0896319	0.0787651	0.0602348	0.0483506	0.0398729	0.0273784	0.0161013	0.0122461	0.015114	0.00941892		78	0.216545	0.214235	0.204006	0.207659	0.178797	0.179775	0.141374	0.139668	0.0959659	0.0902045	0.0486666	0.0518132	0.0255155	0.0240508
78.2	0.166002	0.178428	0.124908	0.130859	0.0895922	0.0789172	0.0600503	0.0484584	0.039617	0.0274439	0.0158232	0.0122764	0.0150662	0.00944261		78.2	0.21634	0.214235	0.203801	0.207681	0.178581	0.179885	0.141838	0.139851	0.0968692	0.0903706	0.049281	0.0519251	0.0261979	0.0241069
78.4	0.166395	0.178557	0.12535	0.131044	0.0894533	0.0790692	0.0600313	0.0485662	0.0397311	0.0275093	0.0153939	0.0123067	0.0149617	0.00946631		78.4	0.21609	0.214236	0.203435	0.207702	0.17821	0.179995	0.141821	0.140034	0.0971082	0.0905365	0.0492748	0.052037	0.0262646	0.024163
78.6	0.167097	0.178685	0.126076	0.131229	0.0895039	0.079221	0.0604228	0.0486738	0.0401265	0.0275747	0.0154437	0.012337	0.0151715	0.00949		78.6	0.216797	0.214236	0.203544	0.207724	0.178049	0.180104	0.142412	0.140216	0.097411	0.0907021	0.0496875	0.0521488	0.0266908	0.0242191
78.8	0.167426	0.178812	0.12628	0.131414	0.0902055	0.0793725	0.0605046	0.0487814	0.0400473	0.0276401	0.0152545	0.0123672	0.0154223	0.00951369		78.8	0.217135	0.214236	0.203675	0.207745	0.17889	0.180212	0.142749	0.140397	0.0977003	0.0908675	0.0498325	0.0522604	0.0269	0.0242752
79	0.167235	0.178939	0.126668	0.131598	0.0901993	0.0795239	0.0609598	0.048889	0.0403491	0.0277054	0.0145268	0.0123975	0.0153853	0.00953737		79	0.217495	0.214237	0.204342	0.207766	0.179693	0.180319	0.143452	0.140578	0.0977773	0.0910326	0.0503048	0.052372	0.0274475	0.0243312
79.2	0.167698	0.179065	0.127669	0.131782	0.0913265	0.079675	0.0614485	0.0489964	0.0410025	0.0277708	0.0151182	0.0124278	0.015723	0.00956105		79.2	0.218062	0.214237	0.204949	0.207786	0.180694	0.180426	0.144	0.140758	0.0982799	0.0911974	0.0513694	0.0524835	0.0283335	0.0243872
79.4	0.167466	0.17919	0.127726	0.131965	0.091188	0.079826	0.0611219	0.0491038	0.0412483	0.0278361	0.0150931	0.012458	0.0153545	0.00958474		79.4	0.218083	0.214237	0.205386	0.207806	0.180844	0.180532	0.144174	0.140938	0.0984559	0.091362	0.0518887	0.0525949	0.0280039	0.0244432
79.6	0.16722	0.179315	0.127271	0.132148	0.0910337	0.0799767	0.0610161	0.0492111	0.0413016	0.0279013	0.0149374	0.0124883	0.0149429	0.00960841		79.6	0.218012	0.214238	0.205749	0.207826	0.181112	0.180638	0.144402	0.141117	0.0983856	0.0915263	0.0524707	0.0527062	0.0275243	0.0244991
79.8	0.167316	0.179438	0.128121	0.13233	0.0913224	0.0801272	0.0611379	0.0493183	0.0417533	0.0279666	0.015407	0.0125185	0.0150593	0.00963209		79.8	0.21847	0.214238	0.206644	0.207846	0.18187	0.180743	0.145058	0.141295	0.0987853	0.0916903	0.0530972	0.0528174	0.0276284	0.0245551
80	0.167451	0.179562	0.128422	0.132512	0.091809	0.0802775	0.0613809	0.0494254	0.0422269	0.0280318	0.0151778	0.0125488	0.0153444	0.00965577		80	0.218821	0.214238	0.206894	0.207866	0.182361	0.180847	0.145197	0.141473	0.0994609	0.0918541	0.0530701	0.0529285	0.0277872	0.024611
80.2	0.167432	0.179684	0.128837	0.132693	0.0926536	0.0804276	0.0618255	0.0495325	0.0426188	0.028097	0.0157609	0.012579	0.0160724	0.00967944		80.2	0.218691	0.214239	0.206611	0.207885	0.18232	0.180951	0.14517	0.141651	0.0995256	0.0920176	0.0535	0.0530395	0.0271891	0.0246668
80.4	0.167186	0.179806	0.128508	0.132874	0.0929262	0.0805774	0.0616659	0.0496395	0.042014	0.0281622	0.0152159	0.0126092	0.0158925	0.00970311		80.4	0.218894	0.214239	0.206718	0.207904	0.182361	0.181054	0.144484	0.141828	0.0996737	0.0921809	0.0534589	0.0531504	0.0266978	0.0247227
80.6	0.167131	0.179927	0.129192	0.133054	0.0927358	0.0807271	0.0618834	0.0497464	0.0423842	0.0282274	0.0152848	0.0126395	0.0159471	0.00972677		80.6	0.219004	0.214239	0.206921	0.207923	0.182779	0.181156	0.144678	0.142004	0.100247	0.0923439	0.0535372	0.0532613	0.0263858	0.0247785
80.8	0.167428	0.180047	0.128869	0.133233	0.0926225	0.0808766	0.0620816	0.0498533	0.0423606	0.0282925	0.0157604	0.0126697	0.016157	0.00975044		80.8	0.218899	0.21424	0.20687	0.207941	0.182737	0.181258	0.145237	0.14218	0.100017	0.0925066	0.0533464	0.053372	0.0264039	0.0248343
81	0.167309	0.180167	0.128765	0.133413	0.0924125	0.0810259	0.0619171	0.04996	0.0422348	0.0283577	0.0158705	0.0126999	0.0156981	0.0097741		81	0.219262	0.21424	0.206802	0.20796	0.183126	0.181359	0.145923	0.142355	0.100424	0.0926691	0.0541107	0.0534826	0.0272093	0.0248901
81.2	0.167002	0.180286	0.128497	0.133591	0.0923759	0.0811749	0.0611781	0.0500667	0.0422876	0.0284228	0.0158007	0.0127301	0.0156965	0.00979776		81.2	0.219204	0.21424	0.206435	0.207978	0.183316	0.18146	0.146389	0.142529	0.100942	0.0928313	0.0540935	0.0535932	0.027553	0.0249458
81.4	0.167398	0.180405	0.129024	0.13377	0.0923816	0.0813238	0.0612443	0.0501734	0.0426404	0.0284878	0.0163462	0.0127603	0.0156066	0.00982142		81.4	0.219342	0.21424	0.206336	0.207996	0.1828	0.181559	0.146666	0.142704	0.101029	0.0929932	0.0541358	0.0537036	0.0277279	0.0250015
81.6	0.167829	0.180523	0.129433	0.133947	0.0923372	0.0814724	0.0609809	0.0502799	0.0424642	0.0285529	0.0164048	0.0127905	0.0158895	0.00984508		81.6	0.218793	0.214241	0.206286	0.208013	0.182096	0.181659	0.146175	0.142877	0.100748	0.0931549	0.0537689	0.053814	0.0274156	0.0250572
81.8	0.168113	0.18064	0.128892	0.134124	0.091765	0.0816208	0.0606464	0.0503864	0.0417485	0.0286179	0.0157667	0.0128207	0.0155244	0.00986873		81.8	0.218242	0.214241	0.205926	0.208031	0.181167	0.181757	0.145797	0.14305	0.100898	0.0933163	0.0532169	0.0539242	0.0271793	0.0251129
82	0.168168	0.180757	0.129053	0.134301	0.0910419	0.0817691	0.0606246	0.0504928	0.0414471	0.0286829	0.0152573	0.0128509	0.0153636	0.00989238		82	0.218513	0.214241	0.205914	0.208048	0.180784	0.181855	0.145847	0.143223	0.100558	0.0934775	0.0535212	0.0540344	0.0272417	0.0251685
82.2	0.168697	0.180872	0.129831	0.134477	0.0914945	0.0819171	0.060465	0.0505991	0.0412082	0.0287479	0.0155774	0.012881	0.0153225	0.00991603		82.2	0.217924	0.214241	0.205776	0.208065	0.180229	0.181953	0.145698	0.143395	0.100643	0.0936384	0.0534379	0.0541445	0.0277828	0.0252241
82.4	0.169189	0.180988	0.130158	0.134653	0.0915443	0.0820649	0.0605752	0.0507054	0.0414257	0.0288129	0.0158727	0.0129112	0.0153599	0.00993968		82.4	0.217854	0.214242	0.206009	0.208082	0.180117	0.18205	0.145966	0.143566	0.1003	0.093799	0.0537276	0.0542545	0.028381	0.0252797
82.6	0.169747	0.181102	0.130919	0.134828	0.0923811	0.0822125	0.0608299	0.0508115	0.0416351	0.0288778	0.0163333	0.0129414	0.01569	0.00996332		82.6	0.217884	0.214242	0.20599	0.208099	0.180031	0.182146	0.146219	0.143737	0.100411	0.0939594	0.0534466	0.0543643	0.0288674	0.0253353
82.8	0.16975	0.181216	0.131235	0.135003	0.0927318	0.08236	0.0603031	0.0509176	0.0416975	0.0289427	0.0161819	0.0129716	0.0156041	0.00998696		82.8	0.217327	0.214242	0.206145	0.208115	0.180095	0.182242	0.146176	0.143907	0.100051	0.0941195	0.0529709	0.0544741	0.0288271	0.0253908
83	0.169503	0.18133	0.131929	0.135178	0.0929045	0.0825072	0.0605306	0.0510237	0.04224	0.0290076	0.0163574	0.0130017	0.0157626	0.0100106		83	0.217374	0.214242	0.206058	0.208132	0.180001	0.182337	0.146391	0.144077	0.100449	0.0942794	0.053353	0.0545838	0.0292827	0.0254463
83.2	0.169727	0.181443	0.131808	0.135351	0.0933059	0.0826542	0.0604756	0.0511296	0.042173	0.0290725	0.0168273	0.0130319	0.0151705	0.0100342		83.2	0.217295	0.214243	0.205774	0.208148	0.180118	0.182431	0.146493	0.144246	0.100517	0.094439	0.0534059	0.0546934	0.0291098	0.0255018
83.4	0.169939	0.181555	0.131681	0.135525	0.0934372	0.082801	0.0603893	0.0512355	0.0423819	0.0291373	0.016204	0.013062	0.0152181	0.0100579		83.4	0.216608	0.214243	0.205243	0.208164	0.179616	0.182525	0.146278	0.144415	0.100287	0.0945984	0.0530969	0.054803	0.0283258	0.0255573
83.6	0.16989	0.181666	0.131298	0.135698	0.0938025	0.0829476	0.0609722	0.0513413	0.0421354	0.0292021	0.0158528	0.0130921	0.0151483	0.0100815		83.6	0.216276	0.214243	0.205035	0.208179	0.179379	0.182619	0.14628	0.144583	0.100204	0.0947575	0.0529207	0.0549124	0.0281217	0.0256127
83.8	0.170519	0.181777	0.131949	0.13587	0.0943786	0.083094	0.0615087	0.051447	0.0427795	0.0292669	0.0161942	0.0131223	0.0155031	0.0101051		83.8	0.216039	0.214243	0.204758	0.208195	0.179457	0.182711	0.146283	0.144751	0.100271	0.0949163	0.0528514	0.0550217	0.0277826	0.0256681
84	0.170713	0.181887	0.131612	0.136042	0.0946751	0.0832401	0.0621833	0.0515527	0.0429857	0.0293317	0.0156493	0.0131524	0.0157723	0.0101288		84	0.21614	0.214243	0.204572	0.20821	0.180392	0.182804	0.145771	0.144918	0.100353	0.0950749	0.0529603	0.0551309	0.0275785	0.0257234
84.2	0.171267	0.181997	0.132148	0.136213	0.095077	0.0833861	0.062689	0.0516583	0.0429371	0.0293965	0.0157858	0.0131825	0.0161076	0.0101524		84.2	0.216224	0.214243	0.204779	0.208225	0.180797	0.182895	0.145468	0.145085	0.100348	0.0952332	0.0534484	0.0552401	0.0274098	0.0257788
84.4	0.171025	0.182106	0.131969	0.136384	0.0946739	0.0835319	0.0625793	0.0517638	0.0424626	0.0294612	0.0150192	0.0132126	0.0155925	0.010176		84.4	0.216788	0.214244	0.204894	0.20824	0.1812	0.182986	0.145393	0.145251	0.10045	0.0953913	0.0535329	0.0553491	0.0273391	0.0258341
84.6	0.170698	0.182215	0.131989	0.136555	0.0943311	0.0836775	0.0625549	0.0518692	0.0426214	0.0295259	0.0148435	0.0132428	0.0151696	0.0101996		84.6	0.217522	0.214244	0.205136	0.208255	0.181943	0.183077	0.145936	0.145417	0.101258	0.0955491	0.0539544	0.0554581	0.0277868	0.0258894
84.8	0.171099	0.182323	0.131599	0.136725	0.0945638	0.0838229	0.0631578	0.0519746	0.0433162	0.0295906	0.0151848	0.0132729	0.0151266	0.0102233		84.8	0.217498	0.214244	0.205117	0.208269	0.181961	0.183167	0.14582	0.145582	0.100837	0.0957067	0.0542376	0.0555669	0.0279766	0.0259447
85	0.171826	0.18243	0.132197	0.136894	0.0948733	0.0839681	0.0635893	0.0520799	0.0442392	0.0296552	0.015313	0.013303	0.0155362	0.0102469		85	0.21795	0.214244	0.204955	0.208284	0.182092	0.183256	0.145616	0.145746	0.101148	0.095864	0.0545426	0.0556757	0.0281078	0.0259999
85.2	0.172178	0.182537	0.132231	0.137063	0.0945802	0.0841131	0.0632946	0.0521851	0.0440537	0.0297199	0.015382	0.0133331	0.0161999	0.0102705		85.2	0.218223	0.214244	0.204987	0.208298	0.181849	0.183345	0.145772	0.145911	0.10152	0.0960211	0.0542303	0.0557844	0.0275291	0.0260551
85.4	0.172216	0.182643	0.13267	0.137232	0.0943552	0.0842578	0.0637129	0.0522903	0.044171	0.0297845	0.016198	0.0133632	0.0166234	0.0102941		85.4	0.217775	0.214245	0.205033	0.208312	0.181535	0.183433	0.145303	0.146074	0.101289	0.0961779	0.0542661	0.055893	0.026637	0.0261103
85.6	0.172091	0.182748	0.132455	0.1374	0.0940082	0.0844024	0.0635488	0.0523953	0.0437215	0.0298491	0.0160265	0.0133932	0.0167007	0.0103177		85.6	0.218341	0.214245	0.205583	0.208326	0.182145	0.183521	0.145444	0.146237	0.101648	0.0963345	0.0548387	0.0560015	0.0266069	0.0261655
85.8	0.172205	0.182853	0.132239	0.137568	0.0932464	0.0845468	0.0635753	0.0525003	0.0437212	0.0299136	0.0157406	0.0134233	0.0163291	0.0103413		85.8	0.217725	0.214245	0.205477	0.20834	0.181657	0.183609	0.144974	0.1464	0.101077	0.0964908	0.0546731	0.0561099	0.0263871	0.0262206
86	0.172528	0.182958	0.132345	0.137735	0.0931992	0.084691	0.0630667	0.0526052	0.0436852	0.0299782	0.0160548	0.0134534	0.0159294	0.0103649		86	0.217821	0.214245	0.206213	0.208353	0.182115	0.183695	0.145509	0.146562	0.101074	0.0966469	0.0550014	0.0562182	0.0267209	0.0262758
86.2	0.172492	0.183062	0.132579	0.137902	0.0937482	0.084835	0.0629238	0.0527101	0.0434758	0.0300427	0.0165642	0.0134835	0.0157047	0.0103885		86.2	0.217601	0.214245	0.20658	0.208367	0.182767	0.183781	0.146486	0.146723	0.101512	0.0968027	0.0555728	0.0563264	0.0273219	0.0263308
86.4	0.17208	0.183165	0.132569	0.138068	0.0933965	0.0849788	0.0631125	0.0528149	0.0434465	0.0301072	0.0166305	0.0135135	0.0157976	0.0104121		86.4	0.217013	0.214245	0.206526	0.20838	0.182617	0.183867	0.147059	0.146884	0.101347	0.0969582	0.0556665	0.0564345	0.0273659	0.0263859
86.6	0.171991	0.183268	0.132781	0.138234	0.0937139	0.0851223	0.0630136	0.0529196	0.0431601	0.0301717	0.0167843	0.0135436	0.0161044	0.0104357		86.6	0.216566	0.214245	0.206391	0.208393	0.182301	0.183952	0.147219	0.147045	0.101465	0.0971135	0.0550423	0.0565425	0.0270994	0.0264409
86.8	0.172171	0.18337	0.133345	0.1384	0.0935872	0.0852657	0.0632438	0.0530242	0.0435965	0.0302361	0.0170609	0.0135736	0.0163642	0.0104593		86.8	0.216357	0.214246	0.206381	0.208406	0.182534	0.184037	0.147686	0.147205	0.101327	0.0972686	0.0547759	0.0566505	0.0268471	0.026496
87	0.172092	0.183471	0.133701	0.138564	0.0934256	0.0854089	0.0635487	0.0531288	0.04352	0.0303005	0.0174951	0.0136037	0.0163127	0.0104829		87	0.216676	0.214246	0.20683	0.208418	0.182785	0.184121	0.148782	0.147364	0.102743	0.0974234	0.055442	0.0567583	0.0275635	0.0265509
87.2	0.172802	0.183572	0.133941	0.138729	0.0937659	0.0855519	0.0641475	0.0532333	0.043494	0.030365	0.0175542	0.0136337	0.016338	0.0105065		87.2	0.216879	0.214246	0.207156	0.208431	0.183014	0.184204	0.149868	0.147524	0.10316	0.097578	0.0557037	0.0568661	0.0279389	0.0266059
87.4	0.172452	0.183673	0.133625	0.138893	0.0934948	0.0856947	0.064012	0.0533377	0.0429878	0.0304294	0.0168382	0.0136638	0.0162739	0.0105301		87.4	0.216609	0.214246	0.207057	0.208443	0.182902	0.184288	0.150286	0.147682	0.10337	0.0977323	0.0558417	0.0569737	0.0282543	0.0266608
87.6	0.172649	0.183773	0.134011	0.139057	0.094155	0.0858373	0.0647704	0.053442	0.0432798	0.0304937	0.0173729	0.0136938	0.0164894	0.0105537		87.6	0.215964	0.214246	0.206918	0.208456	0.182889	0.18437	0.150754	0.14784	0.103637	0.0978863	0.0557514	0.0570813	0.0284216	0.0267157
87.8	0.172941	0.183872	0.134178	0.13922	0.0942381	0.0859797	0.0645373	0.0535463	0.0431199	0.030558	0.0172666	0.0137238	0.0161626	0.0105773		87.8	0.215721	0.214246	0.206435	0.208468	0.183331	0.184452	0.150966	0.147998	0.103658	0.0980402	0.0554765	0.0571888	0.0283612	0.0267706
88	0.173109	0.183971	0.134552	0.139382	0.0941181	0.0861219	0.0648588	0.0536505	0.0428069	0.0306224	0.0169238	0.0137538	0.0163261	0.0106009		88	0.215589	0.214246	0.206514	0.20848	0.183721	0.184534	0.151017	0.148155	0.10386	0.0981937	0.0554086	0.0572962	0.0286091	0.0268255
88.2	0.173163	0.184069	0.134632	0.139545	0.0942862	0.0862639	0.0647626	0.0537546	0.0426912	0.0306866	0.0166575	0.0137839	0.0160685	0.0106244		88.2	0.215601	0.214246	0.206529	0.208492	0.183673	0.184615	0.151086	0.148311	0.104266	0.0983471	0.0550962	0.0574035	0.028755	0.0268803
88.4	0.172837	0.184167	0.134387	0.139706	0.0945297	0.0864057	0.0652987	0.0538586	0.0429544	0.0307509	0.016382	0.0138139	0.0154225	0.010648		88.4	0.215413	0.214247	0.206262	0.208503	0.183522	0.184695	0.150555	0.148467	0.103972	0.0985001	0.0545648	0.0575107	0.0286632	0.0269351
88.6	0.17335	0.184264	0.13397	0.139868	0.0951428	0.0865473	0.0655488	0.0539626	0.0434843	0.0308152	0.0164497	0.0138439	0.0152259	0.0106716		88.6	0.215486	0.214247	0.205995	0.208515	0.183394	0.184775	0.149836	0.148623	0.103585	0.098653	0.0543465	0.0576178	0.0283627	0.0269899
88.8	0.173882	0.184361	0.134565	0.140029	0.0954228	0.0866887	0.0663057	0.0540665	0.0444043	0.0308794	0.0170135	0.0138739	0.0154312	0.0106952		88.8	0.215236	0.214247	0.205973	0.208526	0.182811	0.184855	0.149319	0.148778	0.103296	0.0988056	0.0542701	0.0577248	0.0281996	0.0270446
89	0.174248	0.184457	0.134368	0.140189	0.0958562	0.0868299	0.0662735	0.0541703	0.0448646	0.0309436	0.0168121	0.0139039	0.015957	0.0107187		89	0.214472	0.214247	0.205485	0.208538	0.182166	0.184934	0.148756	0.148933	0.102844	0.0989579	0.0535978	0.0578317	0.0274663	0.0270993
89.2	0.173889	0.184552	0.133988	0.140349	0.0955557	0.0869709	0.0656724	0.0542741	0.0442585	0.0310078	0.0169498	0.0139338	0.0154646	0.0107423		89.2	0.213949	0.214247	0.205033	0.208549	0.181425	0.185013	0.14842	0.149087	0.102441	0.09911	0.053233	0.0579386	0.0266596	0.027154
89.4	0.173457	0.184647	0.134178	0.140509	0.0952872	0.0871118	0.0658016	0.0543778	0.0444351	0.0310719	0.0172446	0.0139638	0.0151845	0.0107659		89.4	0.213866	0.214247	0.204932	0.20856	0.181471	0.185091	0.148058	0.149241	0.101905	0.0992618	0.05351	0.0580453	0.0268204	0.0272087
89.6	0.173975	0.184742	0.134147	0.140668	0.0953759	0.0872524	0.0656015	0.0544814	0.0442753	0.0311361	0.0170475	0.0139938	0.0149753	0.0107894		89.6	0.214115	0.214247	0.205239	0.208571	0.181563	0.185168	0.148175	0.149394	0.101792	0.0994135	0.0535384	0.058152	0.0271361	0.0272633
89.8	0.173518	0.184836	0.133258	0.140827	0.0950258	0.0873928	0.0652231	0.0545849	0.0436595	0.0312002	0.0160814	0.0140238	0.0141911	0.010813		89.8	0.213677	0.214247	0.204771	0.208581	0.181213	0.185245	0.147831	0.149547	0.10111	0.0995648	0.0530843	0.0582585	0.0269347	0.027318
90	0.173635	0.184929	0.133219	0.140985	0.095325	0.0875331	0.0652028	0.0546884	0.043113	0.0312643	0.0161297	0.0140537	0.0142048	0.0108366		90	0.213248	0.214247	0.204562	0.208592	0.18135	0.185322	0.148387	0.149699	0.101379	0.0997159	0.0533083	0.058365	0.027129	0.0273725
90.2	0.173443	0.185022	0.13386	0.141143	0.095744	0.0876731	0.0660507	0.0547918	0.0430061	0.0313283	0.0167109	0.0140837	0.0147545	0.0108601		90.2	0.213289	0.214247	0.204005	0.208602	0.181013	0.185398	0.148536	0.149851	0.101321	0.0998668	0.0536198	0.0584714	0.0268977	0.0274271
90.4	0.173303	0.185115	0.13418	0.1413	0.0961888	0.087813	0.0665559	0.0548951	0.042783	0.0313924	0.016508	0.0141136	0.0156498	0.0108837		90.4	0.213399	0.214248	0.203588	0.208613	0.180516	0.185474	0.148387	0.150002	0.101359	0.100017	0.0535739	0.0585777	0.0267344	0.0274817
90.6	0.173683	0.185207	0.134547	0.141457	0.0962419	0.0879526	0.0666617	0.0549984	0.0429026	0.0314564	0.016471	0.0141436	0.0162613	0.0109072		90.6	0.21411	0.214248	0.203648	0.208623	0.180862	0.185549	0.148253	0.150153	0.10201	0.100168	0.0538405	0.0586839	0.0268561	0.0275362
90.8	0.173521	0.185298	0.134936	0.141613	0.0961216	0.0880921	0.0665778	0.0551015	0.0423985	0.0315204	0.0160858	0.0141735	0.0159616	0.0109308		90.8	0.21483	0.214248	0.204324	0.208633	0.181533	0.185624	0.148904	0.150303	0.103042	0.100318	0.0545779	0.05879	0.0276509	0.0275907
91	0.173999	0.185389	0.135583	0.14177	0.0967212	0.0882314	0.0668083	0.0552047	0.0428545	0.0315844	0.0162848	0.0142035	0.0163147	0.0109543		91	0.215643	0.214248	0.204991	0.208643	0.181974	0.185699	0.149866	0.150453	0.104469	0.100468	0.0559229	0.058896	0.0285248	0.0276451
91.2	0.173716	0.18548	0.136154	0.141925	0.0971208	0.0883704	0.0667438	0.0553077	0.0428313	0.0316483	0.016106	0.0142334	0.0164664	0.0109779		91.2	0.216252	0.214248	0.204857	0.208653	0.18246	0.185772	0.150634	0.150602	0.10464	0.100618	0.0563219	0.059002	0.0285143	0.0276996
91.4	0.173567	0.18557	0.13649	0.14208	0.0972641	0.0885093	0.0666917	0.0554107	0.0426751	0.0317122	0.0159148	0.0142633	0.0163423	0.0110014		91.4	0.216525	0.214248	0.204747	0.208663	0.182983	0.185846	0.150781	0.150751	0.105048	0.100767	0.0565172	0.0591078	0.0286113	0.027754
91.6	0.174114	0.185659	0.136805	0.142235	0.0979673	0.088648	0.066985	0.0555136	0.0428111	0.0317762	0.0159256	0.0142932	0.0164793	0.0110249		91.6	0.216904	0.214248	0.204741	0.208672	0.183727	0.185919	0.151438	0.1509	0.106036	0.100916	0.0568924	0.0592136	0.0290818	0.0278084
91.8	0.174036	0.185748	0.136981	0.14239	0.0979375	0.0887865	0.0666321	0.0556164	0.0426034	0.03184	0.0153329	0.0143232	0.0162351	0.0110485		91.8	0.217862	0.214248	0.20501	0.208682	0.184638	0.185991	0.152104	0.151048	0.106939	0.101065	0.0573978	0.0593192	0.0298914	0.0278627
92	0.174064	0.185837	0.137462	0.142544	0.0978522	0.0889248	0.0668274	0.0557191	0.0430538	0.0319039	0.0151676	0.0143531	0.0162715	0.011072		92	0.218263	0.214248	0.205077	0.208691	0.185127	0.186064	0.152443	0.151195	0.107275	0.101214	0.0576249	0.0594248	0.030306	0.0279171
92.2	0.173903	0.185925	0.137567	0.142697	0.097842	0.089063	0.0668901	0.0558218	0.0432976	0.0319677	0.0150184	0.014383	0.0158476	0.0110955		92.2	0.218896	0.214248	0.205431	0.208701	0.185761	0.186135	0.15263	0.151342	0.107781	0.101362	0.0575671	0.0595303	0.0302615	0.0279714
92.4	0.17393	0.186012	0.137902	0.14285	0.098405	0.0892009	0.067257	0.0559244	0.0439725	0.0320315	0.014957	0.0144129	0.0159443	0.0111191		92.4	0.219123	0.214248	0.205757	0.20871	0.18621	0.186206	0.15248	0.151489	0.108045	0.101511	0.0575175	0.0596357	0.0302685	0.0280257
92.6	0.174106	0.186099	0.137743	0.143003	0.0983939	0.0893386	0.0671682	0.0560269	0.0444396	0.0320954	0.0149527	0.0144428	0.016154	0.0111426		92.6	0.218981	0.214248	0.205636	0.208719	0.186114	0.186277	0.15235	0.151635	0.107779	0.101659	0.057696	0.059741	0.0296744	0.0280799
92.8	0.173455	0.186186	0.137993	0.143155	0.0985228	0.0894762	0.0670414	0.0561294	0.0444059	0.0321591	0.0155934	0.0144727	0.0159659	0.0111661		92.8	0.219046	0.214248	0.20589	0.208728	0.186157	0.186348	0.152297	0.151781	0.108054	0.101806	0.0575587	0.0598462	0.0298072	0.0281342
93	0.173442	0.186272	0.137439	0.143307	0.0984009	0.0896135	0.0667931	0.0562318	0.0444677	0.0322229	0.0156039	0.0145025	0.0156651	0.0111897		93	0.218449	0.214249	0.205464	0.208737	0.185758	0.186418	0.152065	0.151926	0.107671	0.101954	0.0575305	0.0599514	0.0287813	0.0281884
93.2	0.173249	0.186358	0.137528	0.143458	0.0979225	0.0897507	0.066165	0.0563341	0.0440645	0.0322866	0.0159336	0.0145324	0.015287	0.0112132		93.2	0.218422	0.214249	0.205182	0.208745	0.18507	0.186487	0.151792	0.152071	0.107033	0.102101	0.0567853	0.0600564	0.0284796	0.0282426
93.4	0.172982	0.186443	0.137641	0.143609	0.0977003	0.0898877	0.0665321	0.0564364	0.0443693	0.0323503	0.0159982	0.0145623	0.0153721	0.0112367		93.4	0.218473	0.214249	0.205701	0.208754	0.185036	0.186556	0.152382	0.152216	0.106722	0.102248	0.0567024	0.0601613	0.0289345	0.0282967
93.6	0.173313	0.186527	0.137263	0.14376	0.0975782	0.0900245	0.0664151	0.0565385	0.0444555	0.032414	0.0165283	0.0145921	0.0155772	0.0112602		93.6	0.217856	0.214249	0.205555	0.208762	0.184396	0.186625	0.152131	0.152359	0.106478	0.102395	0.0564454	0.0602662	0.0288045	0.0283508
93.8	0.172819	0.186612	0.13646	0.14391	0.0969898	0.0901611	0.0662226	0.0566406	0.0440358	0.0324776	0.0160579	0.014622	0.0147774	0.0112837		93.8	0.217189	0.214249	0.205186	0.208771	0.18386	0.186693	0.151518	0.152503	0.10609	0.102542	0.0561134	0.060371	0.0282452	0.0284049
94	0.173202	0.186695	0.136761	0.14406	0.0969639	0.0902975	0.0667526	0.0567427	0.0445678	0.0325413	0.0170231	0.0146519	0.0150096	0.0113073		94	0.216275	0.214249	0.204645	0.208779	0.182987	0.186761	0.151175	0.152646	0.106022	0.102688	0.0558684	0.0604756	0.0279057	0.028459
94.2	0.173842	0.186779	0.137038	0.144209	0.0968864	0.0904337	0.0667762	0.0568446	0.0447955	0.0326049	0.0173998	0.0146817	0.0151501	0.0113308		94.2	0.216509	0.214249	0.204916	0.208787	0.182836	0.186828	0.150949	0.152789	0.106376	0.102834	0.0562488	0.0605802	0.0282036	0.0285131
94.4	0.173998	0.186861	0.13705	0.144358	0.0968527	0.0905697	0.0665826	0.0569465	0.0452897	0.0326685	0.0174591	0.0147116	0.0151062	0.0113543		94.4	0.216214	0.214249	0.205407	0.208795	0.182752	0.186895	0.150822	0.152931	0.106619	0.10298	0.0562	0.0606847	0.0282781	0.0285671
94.6	0.174039	0.186944	0.136969	0.144507	0.0968707	0.0907055	0.0667118	0.0570483	0.0453877	0.032732	0.017508	0.0147414	0.0152226	0.0113778		94.6	0.215734	0.214249	0.205426	0.208803	0.182505	0.186962	0.150555	0.153072	0.106945	0.103125	0.0559963	0.0607891	0.0282004	0.0286211
94.8	0.173714	0.187026	0.136836	0.144655	0.0969632	0.0908412	0.0664092	0.0571501	0.0450558	0.0327956	0.0171409	0.0147712	0.0148734	0.0114013		94.8	0.215638	0.214249	0.206051	0.208811	0.182685	0.187028	0.151259	0.153214	0.10781	0.103271	0.0565269	0.0608935	0.0286917	0.0286751
95	0.174185	0.187107	0.137018	0.144803	0.097614	0.0909767	0.0671949	0.0572518	0.0460012	0.0328591	0.017454	0.014801	0.0154154	0.0114248		95	0.215316	0.214249	0.205815	0.208819	0.18245	0.187094	0.15129	0.153354	0.107765	0.103416	0.0563244	0.0609977	0.0282924	0.028729
95.2	0.173781	0.187188	0.136983	0.14495	0.0974237	0.0911119	0.0669487	0.0573534	0.0458565	0.0329226	0.0174078	0.0148309	0.0155328	0.0114483		95.2	0.215241	0.214249	0.205717	0.208827	0.182468	0.187159	0.15134	0.153495	0.107906	0.103561	0.0562351	0.0611018	0.0278405	0.028783
95.4	0.174272	0.187269	0.136594	0.145097	0.0976605	0.091247	0.0667335	0.0574549	0.0455241	0.0329861	0.0170174	0.0148607	0.0153169	0.0114718		95.4	0.215507	0.214249	0.206014	0.208835	0.182485	0.187224	0.151595	0.153635	0.108591	0.103706	0.0565514	0.0612059	0.0281117	0.0288369
95.6	0.173827	0.187349	0.135653	0.145243	0.0975052	0.091382	0.0658138	0.0575564	0.0448165	0.0330495	0.0165004	0.0148905	0.0146992	0.0114953		95.6	0.215802	0.214249	0.206058	0.208842	0.183272	0.187289	0.152173	0.153774	0.109588	0.10385	0.0573599	0.0613099	0.0284953	0.0288907
95.8	0.174368	0.187429	0.13621	0.145389	0.098141	0.0915167	0.0663083	0.0576578	0.0454512	0.033113	0.0168015	0.0149203	0.0155325	0.0115188		95.8	0.215724	0.214249	0.206284	0.20885	0.183897	0.187353	0.152844	0.153913	0.110145	0.103994	0.05797	0.0614138	0.0285876	0.0289446
96	0.174746	0.187508	0.136563	0.145535	0.0984591	0.0916512	0.066427	0.0577591	0.0456159	0.0331764	0.0167902	0.0149501	0.0156095	0.0115423		96	0.215383	0.214249	0.206014	0.208857	0.184132	0.187416	0.152968	0.154052	0.1101	0.104138	0.0582879	0.0615175	0.0285348	0.0289984
96.2	0.174911	0.187587	0.136828	0.14568	0.0996903	0.0917855	0.0666753	0.0578603	0.0457507	0.0332398	0.0169059	0.0149799	0.0158386	0.0115658		96.2	0.215276	0.214249	0.206234	0.208864	0.184476	0.18748	0.153363	0.15419	0.110024	0.104282	0.0583992	0.0616213	0.0283753	0.0290522
96.4	0.174977	0.187665	0.136785	0.145825	0.100235	0.0919197	0.0669448	0.0579615	0.0460346	0.0333031	0.0166792	0.0150097	0.0162885	0.0115892		96.4	0.215275	0.214249	0.205936	0.208871	0.184921	0.187543	0.153323	0.154328	0.110128	0.104426	0.058482	0.0617249	0.0284173	0.029106
96.6	0.175036	0.187743	0.137263	0.14597	0.100854	0.0920537	0.0674789	0.0580626	0.0461361	0.0333665	0.0172853	0.0150395	0.0163746	0.0116127		96.6	0.215652	0.214249	0.206009	0.208878	0.185028	0.187605	0.153671	0.154465	0.110132	0.104569	0.0586348	0.0618284	0.0281921	0.0291597
96.8	0.174838	0.187821	0.137388	0.146114	0.101573	0.0921875	0.0675225	0.0581637	0.045914	0.0334298	0.0173015	0.0150692	0.0163256	0.0116362		96.8	0.216367	0.21425	0.206202	0.208885	0.185737	0.187668	0.154055	0.154602	0.110392	0.104712	0.0587182	0.0619318	0.0284994	0.0292134
97	0.174749	0.187898	0.137041	0.146257	0.10119	0.0923211	0.0677343	0.0582646	0.0457176	0.0334931	0.016488	0.015099	0.0158733	0.0116597		97	0.21651	0.21425	0.206212	0.208892	0.185823	0.187729	0.154728	0.154739	0.110307	0.104855	0.0590803	0.0620352	0.0281976	0.0292671
97.2	0.174471	0.187975	0.137088	0.146401	0.101623	0.0924545	0.0676169	0.0583655	0.0455978	0.0335564	0.0161452	0.0151288	0.0157343	0.0116832		97.2	0.216775	0.21425	0.206299	0.208899	0.185796	0.187791	0.155188	0.154875	0.109975	0.104998	0.0586355	0.0621384	0.0286116	0.0293208
97.4	0.174875	0.188051	0.137337	0.146544	0.102041	0.0925877	0.0682662	0.0584664	0.0458949	0.0336196	0.0160398	0.0151585	0.0155017	0.0117066		97.4	0.216581	0.21425	0.206242	0.208906	0.185892	0.187852	0.155466	0.15501	0.109758	0.10514	0.0589801	0.0622416	0.0289922	0.0293745
97.6	0.175104	0.188127	0.13809	0.146686	0.101991	0.0927208	0.0685574	0.0585671	0.0459037	0.0336828	0.016252	0.0151883	0.0151645	0.0117301		97.6	0.216869	0.21425	0.206412	0.208913	0.186246	0.187913	0.15529	0.155146	0.109864	0.105282	0.059591	0.0623447	0.0293544	0.0294281
97.8	0.175327	0.188202	0.138518	0.146828	0.102462	0.0928536	0.0685123	0.0586678	0.0460343	0.033746	0.0159224	0.0152181	0.0148495	0.0117536		97.8	0.216914	0.21425	0.206532	0.208919	0.186462	0.187973	0.155128	0.15528	0.109713	0.105424	0.0593864	0.0624477	0.0292051	0.0294817
98	0.17608	0.188277	0.139264	0.14697	0.102614	0.0929863	0.0685718	0.0587684	0.046303	0.0338092	0.0161398	0.0152478	0.0148675	0.0117771		98	0.216746	0.21425	0.206423	0.208926	0.186266	0.188033	0.155015	0.155415	0.109417	0.105566	0.0588589	0.0625506	0.0292414	0.0295352
98.2	0.176834	0.188352	0.140145	0.147111	0.102632	0.0931188	0.0688528	0.058869	0.0463924	0.0338724	0.0161084	0.0152776	0.0152692	0.0118005		98.2	0.217221	0.21425	0.206466	0.208932	0.186572	0.188093	0.155238	0.155549	0.109765	0.105707	0.0593084	0.0626534	0.0300936	0.0295888
98.4	0.176656	0.188426	0.140336	0.147252	0.102095	0.0932511	0.0689617	0.0589695	0.046261	0.0339355	0.0160141	0.0153073	0.0151245	0.011824		98.4	0.217097	0.21425	0.206758	0.208939	0.186192	0.188152	0.155435	0.155682	0.109808	0.105848	0.0594801	0.0627562	0.0299665	0.0296423
98.6	0.176535	0.1885	0.140422	0.147393	0.102171	0.0933833	0.0690437	0.0590699	0.0454222	0.0339986	0.0157279	0.015337	0.0151851	0.0118474		98.6	0.217251	0.21425	0.207172	0.208945	0.186134	0.188211	0.156116	0.155815	0.110063	0.10599	0.0596642	0.0628588	0.0302889	0.0296958
98.8	0.176335	0.188573	0.140253	0.147533	0.101807	0.0935152	0.0685979	0.0591702	0.0451804	0.0340618	0.0153821	0.0153667	0.0148715	0.0118709		98.8	0.217473	0.21425	0.207544	0.208951	0.185757	0.188269	0.156768	0.155948	0.110346	0.10613	0.0598541	0.0629614	0.0307005	0.0297493
99	0.176577	0.188646	0.140244	0.147673	0.101832	0.093647	0.0685654	0.0592705	0.0451869	0.0341248	0.0155485	0.0153965	0.0150778	0.0118944		99	0.217189	0.21425	0.20779	0.208957	0.185638	0.188327	0.156725	0.15608	0.110584	0.106271	0.0597545	0.0630639	0.0303309	0.0298027
99.2	0.176431	0.188719	0.140179	0.147812	0.101325	0.0937786	0.0678738	0.0593707	0.0451176	0.0341879	0.0156356	0.0154262	0.0153609	0.0119178		99.2	0.217067	0.21425	0.207653	0.208963	0.185517	0.188385	0.156862	0.156212	0.110715	0.106411	0.0602627	0.0631662	0.030043	0.0298561
99.4	0.176934	0.188791	0.140426	0.147951	0.101865	0.09391	0.0680179	0.0594708	0.0456067	0.0342509	0.0160267	0.0154559	0.0152602	0.0119413		99.4	0.216942	0.21425	0.207803	0.208969	0.185619	0.188443	0.157065	0.156344	0.111025	0.106551	0.0606967	0.0632685	0.0302531	0.0299095
99.6	0.177265	0.188863	0.14041	0.14809	0.102415	0.0940412	0.0682391	0.0595709	0.0460797	0.0343139	0.0167903	0.0154856	0.015856	0.0119647		99.6	0.216386	0.21425	0.207411	0.208975	0.185933	0.1885	0.156503	0.156475	0.11113	0.106691	0.0611419	0.0633708	0.0301137	0.0299629
99.8	0.178821	0.188934	0.141617	0.148228	0.10309	0.0941722	0.0690206	0.0596708	0.0471297	0.0343769	0.0179484	0.0155153	0.0169751	0.0119882		99.8	0.215299	0.21425	0.207239	0.208981	0.18534	0.188556	0.156274	0.156605	0.110843	0.106831	0.0608947	0.0634729	0.0299365	0.0300162
100	0.179071	0.189005	0.142065	0.148366	0.103637	0.0943031	0.0693937	0.0597708	0.0475517	0.0344399	0.0186565	0.015545	0.0172315	0.0120116		100	0.215228	0.21425	0.206985	0.208987	0.185044	0.188613	0.155979	0.156736	0.110192	0.10697	0.060621	0.0635749	0.0303817	0.0300696
100.2	0.179393	0.189076	0.142598	0.148503	0.104261	0.0944337	0.0698552	0.0598706	0.0479253	0.0345028	0.0193879	0.0155747	0.0176214	0.0120351		100.2	0.215354	0.21425	0.206988	0.208992	0.185047	0.188669	0.155903	0.156866	0.109985	0.10711	0.0602791	0.0636769	0.0303243	0.0301228
100.4	0.179606	0.189146	0.14294	0.14864	0.104246	0.0945642	0.0702791	0.0599704	0.0479384	0.0345657	0.0198738	0.0156043	0.0179649	0.0120585		100.4	0.215623	0.21425	0.207007	0.208998	0.18532	0.188725	0.155668	0.156995	0.110639	0.107249	0.0601303	0.0637787	0.0303128	0.0301761
100.6	0.179565	0.189216	0.143186	0.148777	0.104582	0.0946945	0.0707989	0.0600701	0.0479177	0.0346286	0.0201954	0.015634	0.0181126	0.0120819		100.6	0.216132	0.21425	0.207849	0.209004	0.185766	0.18878	0.156019	0.157124	0.111257	0.107387	0.060168	0.0638805	0.0306556	0.0302294
100.8	0.17965	0.189285	0.14269	0.148914	0.104404	0.0948247	0.0709971	0.0601697	0.048112	0.0346915	0.0199878	0.0156637	0.0180756	0.0121054		100.8	0.21588	0.21425	0.20782	0.209009	0.186006	0.188835	0.156086	0.157253	0.111544	0.107526	0.0604307	0.0639822	0.0308921	0.0302826
101	0.179381	0.189354	0.142765	0.149049	0.104302	0.0949546	0.0708937	0.0602693	0.0477274	0.0347543	0.0198012	0.0156933	0.0177724	0.0121288		101	0.215836	0.21425	0.207765	0.209014	0.186302	0.18889	0.156018	0.157381	0.111434	0.107664	0.061004	0.0640838	0.0306771	0.0303358
101.2	0.179657	0.189423	0.143407	0.149185	0.104799	0.0950844	0.0711131	0.0603688	0.0475408	0.0348171	0.0197749	0.015723	0.017695	0.0121522		101.2	0.215751	0.21425	0.207805	0.20902	0.186215	0.188944	0.156077	0.157509	0.111373	0.107802	0.0612999	0.0641853	0.0307155	0.0303889
101.4	0.18006	0.189491	0.144086	0.14932	0.105437	0.095214	0.0716732	0.0604682	0.0480959	0.0348799	0.0201144	0.0157526	0.0180906	0.0121757		101.4	0.215677	0.21425	0.207905	0.209025	0.186139	0.188998	0.155926	0.157636	0.111515	0.10794	0.0618041	0.0642868	0.0306755	0.0304421
101.6	0.179771	0.189559	0.144602	0.149455	0.105516	0.0953434	0.0718529	0.0605676	0.0481843	0.0349427	0.0204796	0.0157823	0.0178734	0.0121991		101.6	0.216334	0.21425	0.208669	0.20903	0.186803	0.189052	0.156224	0.157763	0.112469	0.108078	0.0621996	0.0643881	0.0308013	0.0304952
101.8	0.179407	0.189627	0.144211	0.14959	0.105372	0.0954726	0.0714485	0.0606669	0.0481439	0.0350055	0.0199442	0.0158119	0.0176268	0.0122225		101.8	0.216365	0.21425	0.208381	0.209035	0.186787	0.189105	0.156131	0.15789	0.112324	0.108215	0.0619024	0.0644894	0.0304798	0.0305483
102	0.179107	0.189694	0.144468	0.149724	0.105286	0.0956017	0.0711923	0.0607661	0.0477109	0.0350682	0.0190712	0.0158416	0.0175861	0.0122459		102	0.216129	0.21425	0.20752	0.209041	0.186365	0.189158	0.156084	0.158016	0.112289	0.108353	0.0616732	0.0645905	0.0303556	0.0306013
102.2	0.178285	0.189761	0.143921	0.149857	0.104722	0.0957306	0.0710573	0.0608653	0.0472095	0.035131	0.0185058	0.0158712	0.0169717	0.0122694		102.2	0.216832	0.21425	0.207257	0.209046	0.186307	0.189211	0.156799	0.158142	0.112846	0.10849	0.0628373	0.0646916	0.0309899	0.0306544
102.4	0.177531	0.189827	0.143084	0.149991	0.104022	0.0958593	0.070288	0.0609643	0.046423	0.0351936	0.0183584	0.0159008	0.016589	0.0122928		102.4	0.21681	0.21425	0.208171	0.209051	0.186571	0.189263	0.157642	0.158267	0.112862	0.108626	0.0630633	0.0647926	0.0310413	0.0307074
102.6	0.177075	0.189893	0.1431	0.150124	0.104468	0.0959878	0.0699096	0.0610634	0.0458736	0.0352563	0.0181321	0.0159304	0.0163234	0.0123162		102.6	0.21735	0.21425	0.208969	0.209056	0.186981	0.189315	0.158763	0.158392	0.113055	0.108763	0.0636633	0.0648935	0.0315726	0.0307604
102.8	0.176831	0.189959	0.14324	0.150256	0.104702	0.0961161	0.0701421	0.0611623	0.045791	0.035319	0.0178823	0.0159601	0.0160327	0.0123396		102.8	0.217586	0.21425	0.208808	0.20906	0.187095	0.189367	0.159288	0.158517	0.113385	0.108899	0.0635079	0.0649944	0.0315599	0.0308134
103	0.176825	0.190024	0.143259	0.150389	0.104586	0.0962443	0.06986	0.0612612	0.0458039	0.0353816	0.0179993	0.0159897	0.0159813	0.012363		103	0.217501	0.21425	0.208538	0.209065	0.187728	0.189418	0.159641	0.158641	0.113435	0.109035	0.063367	0.0650951	0.0311299	0.0308663
103.2	0.176499	0.190089	0.143326	0.150521	0.104454	0.0963723	0.0698589	0.06136	0.0460527	0.0354442	0.0179033	0.0160193	0.0158414	0.0123864		103.2	0.217183	0.21425	0.207681	0.20907	0.187356	0.189469	0.159439	0.158765	0.113108	0.109171	0.0632265	0.0651958	0.0311695	0.0309192
103.4	0.17687	0.190154	0.143162	0.150652	0.105073	0.0965001	0.0701883	0.0614587	0.0461429	0.0355068	0.017859	0.0160489	0.0157907	0.0124098		103.4	0.216856	0.21425	0.207242	0.209075	0.187363	0.18952	0.159155	0.158889	0.113019	0.109307	0.062654	0.0652964	0.0312111	0.0309721
103.6	0.177099	0.190218	0.143097	0.150783	0.104735	0.0966277	0.0699306	0.0615574	0.045615	0.0355693	0.0178701	0.0160785	0.0156913	0.0124332		103.6	0.216371	0.21425	0.20652	0.209079	0.186869	0.189571	0.158561	0.159012	0.112588	0.109442	0.0619258	0.0653968	0.0310712	0.031025
103.8	0.178077	0.190282	0.14398	0.150914	0.104979	0.0967552	0.0704568	0.061656	0.0461409	0.0356319	0.0185555	0.0161081	0.0160378	0.0124566		103.8	0.216164	0.21425	0.206326	0.209084	0.186363	0.189621	0.158853	0.159135	0.112214	0.109578	0.0613111	0.0654972	0.0309244	0.0310778
104	0.178268	0.190346	0.144208	0.151045	0.105371	0.0968824	0.0710895	0.0617545	0.0463795	0.0356944	0.0189302	0.0161376	0.0166305	0.01248		104	0.216864	0.214251	0.206479	0.209088	0.186593	0.189671	0.159037	0.159257	0.112234	0.109713	0.0612026	0.0655976	0.0311977	0.0311306
104.2	0.178962	0.190409	0.144895	0.151175	0.105487	0.0970095	0.0714356	0.061853	0.0467275	0.0357569	0.019055	0.0161672	0.0171069	0.0125034		104.2	0.216704	0.214251	0.206564	0.209093	0.186875	0.18972	0.158803	0.159379	0.112747	0.109848	0.0611891	0.0656978	0.0309347	0.0311834
104.4	0.179729	0.190472	0.144815	0.151305	0.105721	0.0971365	0.0716045	0.0619514	0.0469823	0.0358193	0.0194178	0.0161968	0.0176568	0.0125268		104.4	0.216828	0.214251	0.206886	0.209097	0.187707	0.18977	0.158938	0.159501	0.11341	0.109982	0.0612622	0.0657979	0.0313027	0.0312362
104.6	0.180183	0.190535	0.145038	0.151434	0.105466	0.0972632	0.0716762	0.0620497	0.0474237	0.0358818	0.0196547	0.0162264	0.0180539	0.0125502		104.6	0.216777	0.214251	0.207072	0.209102	0.188199	0.189819	0.158898	0.159622	0.113723	0.110116	0.0616002	0.065898	0.0313784	0.0312889
104.8	0.180275	0.190597	0.145103	0.151563	0.105454	0.0973898	0.0709526	0.062148	0.0475624	0.0359442	0.0191948	0.0162559	0.0179224	0.0125736		104.8	0.216636	0.214251	0.206951	0.209106	0.188498	0.189867	0.159005	0.159743	0.11404	0.110251	0.0617919	0.065998	0.0312094	0.0313416
105	0.180193	0.190659	0.145314	0.151692	0.105489	0.0975162	0.0708564	0.0622462	0.0473901	0.0360066	0.0192143	0.0162855	0.0176748	0.012597		105	0.21701	0.214251	0.207243	0.20911	0.188862	0.189916	0.159145	0.159863	0.114089	0.110385	0.0620946	0.0660978	0.0309637	0.0313943
105.2	0.180379	0.19072	0.145546	0.15182	0.105518	0.0976424	0.071149	0.0623443	0.0476944	0.036069	0.0189512	0.016315	0.0176784	0.0126204		105.2	0.21721	0.214251	0.207639	0.209114	0.188894	0.189964	0.159572	0.159983	0.114696	0.110518	0.0624386	0.0661977	0.0316825	0.031447
105.4	0.180605	0.190781	0.145148	0.151948	0.105798	0.0977685	0.071336	0.0624423	0.048472	0.0361314	0.0193119	0.0163446	0.0178972	0.0126438		105.4	0.216962	0.214251	0.20762	0.209118	0.189058	0.190011	0.159438	0.160103	0.115242	0.110652	0.0623706	0.0662974	0.0317588	0.0314996
105.6	0.180849	0.190842	0.145288	0.152075	0.105621	0.0978944	0.0714097	0.0625403	0.0485965	0.0361937	0.0197099	0.0163741	0.0177149	0.0126672		105.6	0.21702	0.214251	0.207685	0.209123	0.189415	0.190059	0.159791	0.160222	0.115765	0.110785	0.0624117	0.066397	0.0321141	0.0315522
105.8	0.180694	0.190903	0.145619	0.152203	0.105981	0.0980201	0.071519	0.0626382	0.0488548	0.036256	0.0195338	0.0164036	0.0177252	0.0126905		105.8	0.216884	0.214251	0.207475	0.209127	0.189348	0.190106	0.159703	0.160341	0.115543	0.110918	0.062366	0.0664966	0.0322277	0.0316048
106	0.180487	0.190963	0.145942	0.15233	0.10682	0.0981456	0.0720308	0.0627361	0.048819	0.0363183	0.0193122	0.0164332	0.0179678	0.0127139		106	0.216503	0.214251	0.207274	0.209131	0.189454	0.190153	0.159935	0.16046	0.115775	0.111051	0.0629846	0.066596	0.0325393	0.0316574
106.2	0.180321	0.191023	0.145777	0.152456	0.106751	0.0982709	0.072177	0.0628338	0.048777	0.0363806	0.0197991	0.0164627	0.0176274	0.0127373		106.2	0.216897	0.214251	0.20774	0.209135	0.189582	0.190199	0.160457	0.160578	0.116224	0.111184	0.0639945	0.0666954	0.0326584	0.0317099
106.4	0.180509	0.191082	0.146421	0.152582	0.106844	0.0983961	0.0726491	0.0629316	0.0493302	0.0364428	0.0203398	0.0164922	0.018383	0.0127607		106.4	0.216688	0.214251	0.208021	0.209138	0.189929	0.190246	0.160679	0.160696	0.116338	0.111316	0.06411	0.0667947	0.0323461	0.0317625
106.6	0.179826	0.191141	0.146607	0.152708	0.106863	0.0985211	0.0731535	0.0630292	0.0489396	0.0365051	0.0200049	0.0165217	0.0176749	0.012784		106.6	0.217271	0.214251	0.208393	0.209142	0.190142	0.190292	0.161409	0.160813	0.116978	0.111448	0.0650508	0.0668939	0.0326403	0.031815
106.8	0.17978	0.1912	0.146799	0.152834	0.106453	0.098646	0.0732334	0.0631268	0.049014	0.0365673	0.0193939	0.0165512	0.0170803	0.0128074		106.8	0.217292	0.214251	0.208141	0.209146	0.190312	0.190338	0.161691	0.160931	0.117154	0.111581	0.0650019	0.066993	0.0326314	0.0318674
107	0.179555	0.191259	0.146498	0.152959	0.10592	0.0987706	0.0732326	0.0632243	0.0490202	0.0366295	0.0194313	0.0165807	0.0165744	0.0128308		107	0.217068	0.214251	0.207888	0.20915	0.19013	0.190383	0.161921	0.161047	0.116907	0.111712	0.0653599	0.0670921	0.0326181	0.0319198
107.2	0.179537	0.191317	0.146556	0.153084	0.105947	0.0988951	0.0736718	0.0633217	0.048953	0.0366916	0.0189656	0.0166102	0.0168009	0.0128541		107.2	0.216904	0.214251	0.207734	0.209154	0.189627	0.190428	0.16199	0.161164	0.117011	0.111844	0.0656473	0.067191	0.0329582	0.0319723
107.4	0.179828	0.191375	0.14631	0.153208	0.106032	0.0990194	0.0739796	0.0634191	0.048752	0.0367538	0.0189012	0.0166397	0.016925	0.0128775		107.4	0.216726	0.214251	0.207742	0.209157	0.18893	0.190473	0.161921	0.16128	0.116453	0.111975	0.0654141	0.0672899	0.0324812	0.0320247
107.6	0.180099	0.191433	0.146955	0.153332	0.106159	0.0991436	0.0744879	0.0635164	0.0490852	0.0368159	0.0191864	0.0166692	0.0172374	0.0129008		107.6	0.217059	0.214251	0.208012	0.209161	0.188606	0.190518	0.162065	0.161395	0.116376	0.112106	0.0653083	0.0673887	0.0324181	0.032077
107.8	0.180375	0.19149	0.14734	0.153456	0.106493	0.0992675	0.0747929	0.0636136	0.0492751	0.036878	0.0196031	0.0166987	0.0177727	0.0129242		107.8	0.217928	0.214251	0.208975	0.209164	0.188864	0.190562	0.162953	0.161511	0.116517	0.112237	0.0658007	0.0674874	0.0326771	0.0321294
108	0.180234	0.191547	0.147117	0.15358	0.106235	0.0993914	0.0743765	0.0637108	0.048998	0.0369401	0.0190117	0.0167282	0.0180528	0.0129476		108	0.218541	0.214251	0.209368	0.209168	0.189014	0.190606	0.163315	0.161626	0.116731	0.112368	0.0658213	0.067586	0.0326194	0.0321817
108.2	0.180231	0.191604	0.147223	0.153703	0.106212	0.099515	0.0739195	0.0638079	0.0486559	0.0370021	0.0187112	0.0167576	0.0179543	0.0129709		108.2	0.218803	0.214251	0.209824	0.209171	0.189286	0.19065	0.163312	0.16174	0.117197	0.112499	0.0657854	0.0676846	0.0329097	0.032234
108.4	0.180539	0.19166	0.146965	0.153826	0.106087	0.0996384	0.0736012	0.0639049	0.0484795	0.0370641	0.01871	0.0167871	0.0180003	0.0129943		108.4	0.219068	0.214251	0.210065	0.209175	0.189819	0.190694	0.16368	0.161855	0.117364	0.112629	0.0657895	0.067783	0.0334043	0.0322863
108.6	0.180454	0.191716	0.146832	0.153948	0.106147	0.0997617	0.0733093	0.0640019	0.0479344	0.0371261	0.0185248	0.0168165	0.017663	0.0130176		108.6	0.219188	0.214251	0.21047	0.209178	0.1901	0.190737	0.164224	0.161968	0.117951	0.112759	0.0661124	0.0678814	0.0335617	0.0323385
108.8	0.180409	0.191772	0.146259	0.15407	0.1064	0.0998848	0.0726877	0.0640988	0.0471003	0.0371881	0.0173034	0.016846	0.0171612	0.0130409		108.8	0.219307	0.214251	0.210829	0.209182	0.190244	0.19078	0.164354	0.162082	0.118167	0.112889	0.0655912	0.0679797	0.0335777	0.0323907
109	0.180476	0.191827	0.145781	0.154192	0.106365	0.100008	0.0725056	0.0641956	0.0468668	0.0372501	0.0177921	0.0168755	0.0167756	0.0130643		109	0.219309	0.214251	0.210759	0.209185	0.190643	0.190823	0.164498	0.162195	0.118122	0.113019	0.0655451	0.0680779	0.0337535	0.0324429
109.2	0.18058	0.191882	0.145499	0.154313	0.106656	0.100131	0.0721032	0.0642923	0.0467681	0.037312	0.01741	0.0169049	0.0168564	0.0130876		109.2	0.219016	0.214251	0.210566	0.209188	0.190727	0.190865	0.164539	0.162308	0.118534	0.113148	0.0658423	0.068176	0.0344963	0.0324951
109.4	0.1815	0.191937	0.145479	0.154434	0.10737	0.100253	0.0723669	0.064389	0.0468711	0.037374	0.0179058	0.0169343	0.017436	0.013111		109.4	0.218837	0.214251	0.210507	0.209192	0.191086	0.190907	0.164642	0.16242	0.118727	0.113278	0.0655823	0.068274	0.0343953	0.0325472
109.6	0.182005	0.191991	0.146124	0.154555	0.108042	0.100376	0.072961	0.0644857	0.0470211	0.0374358	0.0182787	0.0169638	0.0174813	0.0131343		109.6	0.219088	0.214251	0.210478	0.209195	0.191393	0.190949	0.164439	0.162533	0.118866	0.113407	0.0656774	0.068372	0.0345524	0.0325993
109.8	0.181844	0.192046	0.146261	0.154676	0.10841	0.100498	0.0732589	0.0645822	0.0466208	0.0374977	0.0183813	0.0169932	0.0172335	0.0131576		109.8	0.219045	0.214251	0.210648	0.209198	0.191393	0.190991	0.164107	0.162644	0.119375	0.113536	0.0657524	0.0684698	0.0344534	0.0326514
110	0.181917	0.1921	0.146215	0.154796	0.108512	0.10062	0.0735251	0.0646787	0.0465975	0.0375596	0.0181877	0.0170226	0.0171789	0.013181		110	0.218617	0.214251	0.210204	0.209201	0.191385	0.191033	0.164075	0.162756	0.119677	0.113664	0.0662675	0.0685676	0.0343997	0.0327035
110.2	0.181641	0.192153	0.146389	0.154915	0.107992	0.100742	0.0729757	0.0647751	0.0463664	0.0376214	0.0183383	0.017052	0.0169937	0.0132043		110.2	0.218644	0.214251	0.209935	0.209204	0.191135	0.191074	0.164183	0.162867	0.1198	0.113793	0.066571	0.0686653	0.0341123	0.0327556
110.4	0.180913	0.192207	0.146473	0.155035	0.107726	0.100864	0.0729338	0.0648715	0.0465759	0.0376832	0.0182789	0.0170814	0.0172833	0.0132276		110.4	0.218629	0.214251	0.210022	0.209207	0.191266	0.191115	0.164355	0.162978	0.120312	0.113921	0.0670178	0.068763	0.0344273	0.0328076
110.6	0.180988	0.19226	0.146468	0.155154	0.10762	0.100985	0.0732539	0.0649678	0.0469692	0.037745	0.01848	0.0171108	0.0171959	0.0132509		110.6	0.218979	0.214251	0.210532	0.20921	0.191254	0.191156	0.164676	0.163088	0.12058	0.114049	0.0677143	0.0688605	0.0349455	0.0328596
110.8	0.181068	0.192312	0.146626	0.155273	0.107686	0.101107	0.0730668	0.065064	0.0479476	0.0378068	0.0183665	0.0171402	0.0172215	0.0132743		110.8	0.219031	0.214251	0.210718	0.209213	0.191107	0.191196	0.164683	0.163198	0.120749	0.114177	0.0679981	0.068958	0.0349836	0.0329115
111	0.180998	0.192365	0.146734	0.155391	0.107614	0.101228	0.0733664	0.0651602	0.0480025	0.0378685	0.0187055	0.0171696	0.0172891	0.0132976		111	0.219239	0.214251	0.210827	0.209216	0.190906	0.191236	0.165193	0.163308	0.120793	0.114305	0.0685372	0.0690553	0.0353265	0.0329635
111.2	0.181139	0.192417	0.146979	0.155509	0.10763	0.101349	0.0731519	0.0652562	0.048136	0.0379302	0.0186417	0.017199	0.0176954	0.0133209		111.2	0.21911	0.214251	0.210577	0.209219	0.190473	0.191276	0.165101	0.163417	0.120779	0.114432	0.0683467	0.0691526	0.0352843	0.0330154
111.4	0.181263	0.192469	0.147441	0.155627	0.108114	0.10147	0.0738763	0.0653523	0.0488608	0.0379919	0.0194177	0.0172284	0.0179666	0.0133442		111.4	0.219431	0.214251	0.210773	0.209222	0.189992	0.191316	0.165276	0.163526	0.120648	0.114559	0.0683826	0.0692498	0.0352528	0.0330673
111.6	0.181598	0.19252	0.147965	0.155745	0.108626	0.101591	0.0742972	0.0654482	0.0490892	0.0380536	0.0200585	0.0172578	0.0182141	0.0133675		111.6	0.219799	0.214251	0.21052	0.209225	0.19011	0.191355	0.165555	0.163635	0.120769	0.114686	0.0683649	0.0693469	0.0356632	0.0331192
111.8	0.181482	0.192572	0.148011	0.155862	0.108285	0.101711	0.0736611	0.0655441	0.0488045	0.0381153	0.0200873	0.0172872	0.0178248	0.0133908		111.8	0.220421	0.214251	0.211077	0.209228	0.190421	0.191395	0.166198	0.163743	0.120952	0.114813	0.0688292	0.069444	0.0361175	0.033171
112	0.181619	0.192623	0.14831	0.155979	0.108293	0.101832	0.074104	0.0656399	0.049161	0.0381769	0.0199339	0.0173165	0.0175769	0.0134141		112	0.220416	0.214251	0.210745	0.20923	0.190411	0.191434	0.166195	0.163851	0.121082	0.11494	0.0689264	0.0695409	0.0361125	0.0332228
112.2	0.182215	0.192673	0.149045	0.156095	0.109105	0.101952	0.0745527	0.0657357	0.0497837	0.0382385	0.0205852	0.0173459	0.0176715	0.0134375		112.2	0.220354	0.214251	0.210753	0.209233	0.190849	0.191472	0.166476	0.163959	0.121657	0.115066	0.0689784	0.0696378	0.0367682	0.0332747
112.4	0.183171	0.192724	0.149661	0.156211	0.110055	0.102072	0.0754222	0.0658313	0.0506585	0.0383001	0.0214799	0.0173752	0.0184534	0.0134608		112.4	0.220238	0.214251	0.210642	0.209236	0.191339	0.191511	0.16696	0.164066	0.121732	0.115192	0.0692887	0.0697346	0.0372425	0.0333264
112.6	0.183509	0.192774	0.149636	0.156327	0.110656	0.102192	0.0757201	0.065927	0.050868	0.0383617	0.0220147	0.0174046	0.0187028	0.0134841		112.6	0.220032	0.214251	0.210684	0.209239	0.191782	0.191549	0.16706	0.164173	0.122336	0.115318	0.069566	0.0698313	0.0373122	0.0333782
112.8	0.183373	0.192824	0.149482	0.156443	0.110818	0.102312	0.0752671	0.0660225	0.0506889	0.0384232	0.0216282	0.0174339	0.0185538	0.0135074		112.8	0.219385	0.214251	0.209991	0.209241	0.191958	0.191587	0.166528	0.16428	0.121834	0.115444	0.0694128	0.0699279	0.0371037	0.0334299
113	0.183307	0.192874	0.149141	0.156558	0.110664	0.102431	0.0748218	0.066118	0.0507872	0.0384848	0.0219289	0.0174633	0.0179767	0.0135307		113	0.219369	0.214251	0.209542	0.209244	0.192719	0.191625	0.166729	0.164386	0.122359	0.11557	0.069958	0.0700245	0.037675	0.0334816
113.2	0.182942	0.192923	0.148821	0.156673	0.110775	0.102551	0.0749403	0.0662134	0.0505242	0.0385463	0.0216134	0.0174926	0.0176629	0.013554		113.2	0.219121	0.214251	0.209145	0.209246	0.192623	0.191663	0.166483	0.164492	0.122557	0.115695	0.0702843	0.0701209	0.0377953	0.0335333
113.4	0.183195	0.192972	0.148914	0.156787	0.111111	0.10267	0.0751411	0.0663088	0.0502986	0.0386078	0.0214618	0.0175219	0.0179416	0.0135773		113.4	0.218818	0.214251	0.208983	0.209249	0.192813	0.1917	0.166196	0.164598	0.122475	0.11582	0.0699702	0.0702173	0.0377153	0.0335849
113.6	0.183493	0.193021	0.149401	0.156902	0.111398	0.102789	0.0756382	0.066404	0.0501787	0.0386692	0.0212838	0.0175513	0.0178363	0.0136005		113.6	0.218828	0.214251	0.209014	0.209251	0.193156	0.191737	0.165886	0.164703	0.122861	0.115945	0.0702054	0.0703136	0.0379942	0.0336366
113.8	0.183754	0.193069	0.149344	0.157016	0.111152	0.102908	0.0756199	0.0664993	0.0503009	0.0387306	0.0214758	0.0175806	0.0182052	0.0136238		113.8	0.218587	0.214251	0.209005	0.209254	0.19302	0.191774	0.165679	0.164808	0.122812	0.11607	0.0699974	0.0704098	0.0377858	0.0336882
114	0.183605	0.193118	0.149103	0.157129	0.110924	0.103027	0.0753026	0.0665944	0.050175	0.0387921	0.0211146	0.0176099	0.0178175	0.0136471		114	0.21845	0.214251	0.208843	0.209256	0.193204	0.191811	0.165556	0.164913	0.122339	0.116195	0.0700062	0.070506	0.0374291	0.0337397
114.2	0.182493	0.193166	0.14897	0.157243	0.110413	0.103145	0.0744304	0.0666895	0.0493979	0.0388534	0.020655	0.0176392	0.0174602	0.0136704		114.2	0.218815	0.214251	0.209448	0.209259	0.193329	0.191847	0.165827	0.165017	0.122382	0.116319	0.070453	0.070602	0.0375043	0.0337913
114.4	0.182146	0.193213	0.149038	0.157356	0.11064	0.103264	0.0745879	0.0667845	0.049341	0.0389148	0.0204239	0.0176685	0.0177534	0.0136937		114.4	0.21929	0.214251	0.209971	0.209261	0.193406	0.191883	0.165997	0.165121	0.123235	0.116443	0.0708473	0.070698	0.0374823	0.0338428
114.6	0.182569	0.193261	0.149244	0.157468	0.110427	0.103382	0.0748093	0.0668795	0.0498769	0.0389762	0.0201601	0.0176978	0.0177536	0.013717		114.6	0.219795	0.214251	0.21013	0.209264	0.192833	0.191919	0.165329	0.165225	0.123511	0.116567	0.0707647	0.0707939	0.0371676	0.0338943
114.8	0.182207	0.193308	0.149338	0.157581	0.110306	0.1035	0.0745444	0.0669744	0.0495379	0.0390375	0.0197545	0.0177271	0.0175316	0.0137402		114.8	0.219587	0.214251	0.210297	0.209266	0.192205	0.191955	0.165116	0.165328	0.123732	0.116691	0.0702684	0.0708897	0.0367306	0.0339458
115	0.182313	0.193355	0.149664	0.157693	0.109949	0.103618	0.0742147	0.0670692	0.0489317	0.0390988	0.0198531	0.0177564	0.0174301	0.0137635		115	0.219613	0.214251	0.210339	0.209268	0.191883	0.191991	0.165076	0.165431	0.123379	0.116815	0.0701387	0.0709854	0.0368087	0.0339973
115.2	0.181982	0.193402	0.149614	0.157805	0.109658	0.103736	0.0740497	0.0671639	0.0487139	0.0391601	0.0197445	0.0177857	0.0171716	0.0137868		115.2	0.21912	0.214251	0.210017	0.20927	0.19134	0.192026	0.164771	0.165534	0.122969	0.116938	0.0694916	0.071081	0.0363131	0.0340487
115.4	0.182452	0.193448	0.150367	0.157916	0.110039	0.103853	0.0747116	0.0672586	0.0491928	0.0392214	0.0197973	0.0178149	0.0171428	0.0138101		115.4	0.219278	0.214251	0.210615	0.209273	0.191058	0.192061	0.165267	0.165636	0.122904	0.117061	0.0697211	0.0711766	0.0365094	0.0341001
115.6	0.182545	0.193495	0.150024	0.158027	0.11008	0.103971	0.0741719	0.0673532	0.0486364	0.0392826	0.0197754	0.0178442	0.0167719	0.0138333		115.6	0.219226	0.214251	0.210621	0.209275	0.191158	0.192096	0.165647	0.165739	0.122968	0.117184	0.0693664	0.0712721	0.0361194	0.0341515
115.8	0.182304	0.19354	0.149706	0.158138	0.109816	0.104088	0.0738226	0.0674478	0.0486821	0.0393438	0.0192549	0.0178735	0.0164116	0.0138566		115.8	0.219161	0.214251	0.210859	0.209277	0.191158	0.192131	0.165871	0.16584	0.123299	0.117307	0.0690804	0.0713675	0.0357051	0.0342029
116	0.182833	0.193586	0.150121	0.158249	0.110118	0.104205	0.0748097	0.0675423	0.0492649	0.039405	0.0195751	0.0179027	0.0167122	0.0138798		116	0.218896	0.214251	0.210668	0.209279	0.19099	0.192165	0.165749	0.165942	0.123012	0.11743	0.0688165	0.0714628	0.0356668	0.0342542
116.2	0.18344	0.193632	0.150754	0.158359	0.110794	0.104322	0.0751558	0.0676367	0.0497256	0.0394662	0.020191	0.017932	0.0175079	0.0139031		116.2	0.218609	0.214251	0.210876	0.209281	0.190803	0.192199	0.166344	0.166043	0.123189	0.117552	0.0688139	0.071558	0.035699	0.0343055
116.4	0.18413	0.193677	0.151023	0.158469	0.111047	0.104439	0.0760783	0.0677311	0.0503311	0.0395274	0.0211364	0.0179612	0.0182159	0.0139264		116.4	0.218198	0.214251	0.210663	0.209284	0.190599	0.192233	0.16629	0.166144	0.122684	0.117674	0.0686283	0.0716532	0.0354529	0.0343568
116.6	0.183537	0.193722	0.150444	0.158578	0.11052	0.104556	0.0759814	0.0678253	0.0500102	0.0395885	0.020688	0.0179905	0.0178306	0.0139496		116.6	0.217913	0.214251	0.210595	0.209286	0.190516	0.192267	0.166575	0.166244	0.122859	0.117796	0.0690937	0.0717483	0.0354667	0.0344081
116.8	0.183133	0.193766	0.150127	0.158688	0.110251	0.104672	0.0757913	0.0679196	0.0497089	0.0396496	0.0199053	0.0180197	0.0173271	0.0139729		116.8	0.217225	0.214251	0.210394	0.209288	0.190429	0.192301	0.166443	0.166345	0.122293	0.117918	0.0692725	0.0718433	0.0353931	0.0344593
117	0.183117	0.193811	0.150045	0.158797	0.110377	0.104789	0.0758902	0.0680137	0.0496383	0.0397107	0.0199049	0.0180489	0.0169197	0.0139961		117	0.217297	0.214251	0.210424	0.20929	0.19061	0.192334	0.167173	0.166444	0.122783	0.11804	0.0696628	0.0719382	0.0356383	0.0345105
117.2	0.183382	0.193855	0.149806	0.158906	0.110587	0.104905	0.0757799	0.0681078	0.0494164	0.0397718	0.0197955	0.0180782	0.0169517	0.0140194		117.2	0.217115	0.214251	0.20998	0.209292	0.190768	0.192368	0.167001	0.166544	0.122347	0.118161	0.0698541	0.072033	0.0349995	0.0345617
117.4	0.184048	0.193899	0.150176	0.159014	0.111229	0.105021	0.0761618	0.0682018	0.0499063	0.0398328	0.0198409	0.0181074	0.0174383	0.0140426		117.4	0.217113	0.214251	0.209623	0.209294	0.191067	0.192401	0.166927	0.166643	0.122448	0.118283	0.0698381	0.0721278	0.0350265	0.0346129
117.6	0.18476	0.193943	0.150705	0.159122	0.112181	0.105137	0.0773136	0.0682958	0.0507924	0.0398938	0.0201137	0.0181366	0.0177924	0.0140659		117.6	0.218014	0.214251	0.209766	0.209296	0.191805	0.192434	0.167583	0.166742	0.123036	0.118404	0.0705001	0.0722224	0.0354636	0.034664
117.8	0.184829	0.193986	0.150651	0.15923	0.112501	0.105252	0.0776881	0.0683897	0.0516829	0.0399548	0.0206429	0.0181658	0.018295	0.0140891		117.8	0.218041	0.214251	0.209696	0.209298	0.191787	0.192466	0.167511	0.166841	0.122735	0.118524	0.0702599	0.072317	0.0350776	0.0347152
118	0.184099	0.19403	0.150654	0.159337	0.112717	0.105368	0.0776017	0.0684835	0.0511859	0.0400158	0.020194	0.018195	0.0177154	0.0141124		118	0.218396	0.214251	0.209715	0.2093	0.191718	0.192499	0.16739	0.166939	0.122947	0.118645	0.0707488	0.0724115	0.0350396	0.0347662
118.2	0.184003	0.194073	0.151365	0.159445	0.113572	0.105483	0.0778846	0.0685773	0.0513669	0.0400768	0.0203832	0.0182242	0.018075	0.0141356		118.2	0.21849	0.214251	0.209923	0.209302	0.191997	0.192531	0.167998	0.167037	0.12355	0.118766	0.0714772	0.072506	0.035389	0.0348173
118.4	0.184234	0.194115	0.151624	0.159552	0.114153	0.105598	0.0785849	0.068671	0.0517018	0.0401377	0.0205434	0.0182534	0.0183913	0.0141588		118.4	0.218102	0.214251	0.209042	0.209303	0.1916	0.192563	0.167462	0.167135	0.123667	0.118886	0.0708859	0.0726003	0.0348902	0.0348684
118.6	0.184758	0.194158	0.151935	0.159658	0.114388	0.105713	0.0786491	0.0687646	0.0521209	0.0401986	0.020609	0.0182826	0.0184323	0.0141821		118.6	0.218318	0.214251	0.208709	0.209305	0.191062	0.192595	0.166902	0.167232	0.1236	0.119006	0.070827	0.0726946	0.0349004	0.0349194
118.8	0.185135	0.1942	0.152254	0.159765	0.114569	0.105828	0.0785986	0.0688582	0.0521642	0.0402595	0.0207975	0.0183118	0.0182743	0.0142053		118.8	0.218065	0.214251	0.208664	0.209307	0.190603	0.192626	0.16717	0.16733	0.123561	0.119126	0.0709958	0.0727888	0.0351524	0.0349704
119	0.185126	0.194242	0.152397	0.159871	0.11471	0.105943	0.0783175	0.0689517	0.0520499	0.0403204	0.0211775	0.018341	0.0182498	0.0142285		119	0.218119	0.214251	0.208659	0.209309	0.190933	0.192658	0.166937	0.167426	0.123646	0.119246	0.0712771	0.0728829	0.0351098	0.0350213
119.2	0.184936	0.194284	0.152438	0.159977	0.11465	0.106057	0.0779096	0.0690451	0.0521628	0.0403813	0.0210221	0.0183701	0.0181692	0.0142518		119.2	0.21814	0.214251	0.208693	0.209311	0.191226	0.192689	0.167539	0.167523	0.123936	0.119365	0.0712367	0.0729769	0.035336	0.0350723
119.4	0.1851	0.194326	0.152877	0.160082	0.114786	0.106172	0.0776703	0.0691385	0.0524564	0.0404421	0.020954	0.0183993	0.0176695	0.014275		119.4	0.217978	0.214251	0.20867	0.209312	0.190924	0.19272	0.167484	0.167619	0.124137	0.119484	0.0708883	0.0730709	0.0353406	0.0351232
119.6	0.185101	0.194367	0.152728	0.160187	0.11488	0.106286	0.0777555	0.0692318	0.0524122	0.0405029	0.0216171	0.0184285	0.0180471	0.0142982		119.6	0.218042	0.214251	0.208545	0.209314	0.191353	0.192751	0.167624	0.167715	0.124649	0.119603	0.0706333	0.0731647	0.0354575	0.0351741
119.8	0.18552	0.194408	0.153087	0.160292	0.114877	0.1064	0.078238	0.0693251	0.05261	0.0405637	0.0215165	0.0184576	0.0184686	0.0143214		119.8	0.217369	0.214251	0.207807	0.209316	0.190934	0.192782	0.16692	0.167811	0.124307	0.119722	0.0699694	0.0732585	0.0351018	0.035225
120	0.185962	0.194449	0.153898	0.160397	0.114753	0.106514	0.0786936	0.0694183	0.0526626	0.0406244	0.0219952	0.0184868	0.0188378	0.0143447		120	0.217489	0.214251	0.208068	0.209318	0.19125	0.192812	0.166753	0.167906	0.124076	0.119841	0.0697774	0.0733522	0.0355993	0.0352758
120.2	0.186309	0.19449	0.154193	0.160501	0.114552	0.106628	0.0791413	0.0695114	0.0526636	0.0406852	0.0219233	0.0185159	0.0189107	0.0143679		120.2	0.217377	0.214251	0.207923	0.209319	0.191325	0.192842	0.16707	0.168001	0.123967	0.11996	0.0694331	0.0734459	0.0355297	0.0353267
120.4	0.186402	0.19453	0.154013	0.160605	0.11427	0.106742	0.0791921	0.0696044	0.0527131	0.0407459	0.0213769	0.0185451	0.0188364	0.0143911		120.4	0.21751	0.214251	0.207919	0.209321	0.191655	0.192873	0.167235	0.168096	0.123873	0.120078	0.0691243	0.0735394	0.0356278	0.0353775
120.6	0.185914	0.194571	0.153704	0.160709	0.113833	0.106855	0.0788264	0.0696974	0.0519809	0.0408066	0.0210285	0.0185742	0.018755	0.0144143		120.6	0.217853	0.214251	0.208507	0.209323	0.192005	0.192902	0.167804	0.16819	0.12434	0.120196	0.0698042	0.0736329	0.0360844	0.0354283
120.8	0.185933	0.194611	0.153237	0.160812	0.113748	0.106968	0.0786118	0.0697903	0.0516498	0.0408673	0.0208549	0.0186034	0.0188595	0.0144375		120.8	0.218129	0.214251	0.20891	0.209324	0.192366	0.192932	0.167937	0.168284	0.124238	0.120314	0.0697181	0.0737263	0.0360409	0.035479
121	0.185677	0.194651	0.152956	0.160916	0.113556	0.107081	0.0780176	0.0698832	0.0507725	0.040928	0.0208803	0.0186325	0.0188221	0.0144607		121	0.218301	0.214251	0.208952	0.209326	0.19283	0.192962	0.168436	0.168378	0.124399	0.120432	0.0699529	0.0738196	0.0360607	0.0355298
121.2	0.186026	0.19469	0.152958	0.161018	0.113564	0.107194	0.0777103	0.0699759	0.0505904	0.0409886	0.0207852	0.0186616	0.0184735	0.0144839		121.2	0.218879	0.214251	0.209337	0.209327	0.193461	0.192991	0.168915	0.168472	0.124988	0.120549	0.0704074	0.0739128	0.0363488	0.0355805
121.4	0.185856	0.19473	0.153378	0.161121	0.113893	0.107307	0.0780597	0.0700687	0.0507399	0.0410492	0.0213799	0.0186907	0.0186882	0.0145071		121.4	0.219196	0.214251	0.209545	0.209329	0.193902	0.19302	0.169349	0.168565	0.125692	0.120667	0.0708124	0.074006	0.0369766	0.0356312
121.6	0.185519	0.194769	0.153767	0.161223	0.114057	0.10742	0.0780523	0.0701613	0.0510295	0.0411098	0.0211803	0.0187198	0.0186948	0.0145303		121.6	0.219667	0.214251	0.210343	0.209331	0.194121	0.193049	0.170223	0.168658	0.126173	0.120784	0.0714721	0.074099	0.0374615	0.0356818
121.8	0.185475	0.194808	0.153798	0.161325	0.113933	0.107532	0.0778091	0.0702539	0.0513891	0.0411704	0.021132	0.0187489	0.0184028	0.0145535		121.8	0.219528	0.214251	0.210545	0.209332	0.194223	0.193078	0.170242	0.168751	0.126094	0.120901	0.0714562	0.074192	0.0376524	0.0357324
122	0.185061	0.194846	0.154146	0.161427	0.114327	0.107645	0.077268	0.0703465	0.0511751	0.0412309	0.0207543	0.018778	0.0181622	0.0145767		122	0.219491	0.214251	0.210845	0.209334	0.193874	0.193107	0.170303	0.168843	0.126122	0.121018	0.0717086	0.074285	0.0376362	0.0357831
122.2	0.185131	0.194885	0.153976	0.161529	0.114637	0.107757	0.0772642	0.0704389	0.051493	0.0412915	0.0212326	0.0188071	0.0180146	0.0145999		122.2	0.219074	0.214251	0.21111	0.209335	0.194451	0.193135	0.170623	0.168935	0.125904	0.121135	0.072148	0.0743778	0.0377736	0.0358337
122.4	0.184986	0.194923	0.153215	0.16163	0.114782	0.107869	0.0769068	0.0705313	0.0510714	0.041352	0.02089	0.0188362	0.0175193	0.0146231		122.4	0.219114	0.214251	0.211063	0.209336	0.194069	0.193164	0.170778	0.169027	0.125684	0.121251	0.0725057	0.0744705	0.0378241	0.0358842
122.6	0.18594	0.194961	0.153236	0.161731	0.115481	0.107981	0.0768708	0.0706237	0.0513309	0.0414125	0.0211433	0.0188653	0.0172915	0.0146463		122.6	0.219407	0.214251	0.211465	0.209338	0.193457	0.193192	0.170954	0.169119	0.125834	0.121367	0.0734171	0.0745632	0.0380886	0.0359348
122.8	0.185942	0.194999	0.153232	0.161831	0.115252	0.108093	0.0767985	0.0707159	0.0513401	0.0414729	0.0210176	0.0188944	0.0169472	0.0146695		122.8	0.218778	0.214251	0.211174	0.209339	0.193173	0.19322	0.170493	0.16921	0.125889	0.121483	0.073975	0.0746558	0.0378188	0.0359853
123	0.186245	0.195037	0.153585	0.161932	0.115292	0.108204	0.0767713	0.0708081	0.0514246	0.0415334	0.0211981	0.0189234	0.0170803	0.0146927		123	0.218104	0.214251	0.211005	0.209341	0.193273	0.193248	0.170175	0.169301	0.125947	0.121599	0.0743178	0.0747483	0.0373012	0.0360358
123.2	0.186334	0.195074	0.153736	0.162032	0.115165	0.108316	0.076905	0.0709003	0.0516822	0.0415938	0.0212542	0.0189525	0.0166231	0.0147158		123.2	0.217542	0.214251	0.211069	0.209342	0.192835	0.193275	0.170545	0.169391	0.125947	0.121715	0.074494	0.0748408	0.0374288	0.0360862
123.4	0.186845	0.195112	0.154017	0.162132	0.115552	0.108427	0.0777563	0.0709924	0.0518922	0.0416542	0.0216008	0.0189816	0.016325	0.014739		123.4	0.217027	0.214251	0.210639	0.209344	0.192501	0.193303	0.170001	0.169482	0.125789	0.121831	0.0745248	0.0749331	0.0374008	0.0361367
123.6	0.186951	0.195149	0.154607	0.162231	0.115795	0.108538	0.0787256	0.0710844	0.0519959	0.0417146	0.0215775	0.0190106	0.0169836	0.0147622		123.6	0.216777	0.214251	0.210363	0.209345	0.192944	0.19333	0.169885	0.169572	0.126046	0.121946	0.0751841	0.0750254	0.0377828	0.0361871
123.8	0.186944	0.195186	0.154798	0.162331	0.115699	0.108649	0.0786086	0.0711763	0.051459	0.0417749	0.0210817	0.0190397	0.0164573	0.0147854		123.8	0.216303	0.214251	0.209997	0.209346	0.192605	0.193357	0.16915	0.169662	0.125682	0.122061	0.0747239	0.0751176	0.0373503	0.0362375
124	0.186777	0.195222	0.154977	0.16243	0.115589	0.10876	0.0787153	0.0712682	0.0513292	0.0418353	0.0211712	0.0190687	0.0163557	0.0148085		124	0.216745	0.214251	0.21033	0.209348	0.192411	0.193384	0.169233	0.169751	0.126116	0.122176	0.074668	0.0752098	0.0377297	0.0362879
124.2	0.187127	0.195259	0.155195	0.162528	0.115543	0.10887	0.0793965	0.07136	0.0516513	0.0418956	0.0208971	0.0190978	0.0167264	0.0148317		124.2	0.21696	0.214251	0.210347	0.209349	0.192325	0.193411	0.169528	0.169841	0.12616	0.122291	0.074742	0.0753018	0.0376882	0.0363382
124.4	0.186785	0.195295	0.155043	0.162627	0.115582	0.108981	0.0789404	0.0714518	0.0515169	0.0419559	0.020792	0.0191268	0.0169621	0.0148549		124.4	0.217337	0.214251	0.210776	0.20935	0.192499	0.193438	0.170295	0.16993	0.126837	0.122405	0.0749113	0.0753938	0.0376903	0.0363885
124.6	0.187133	0.195331	0.15498	0.162725	0.115625	0.109091	0.0795779	0.0715435	0.0515236	0.0420161	0.0216222	0.0191558	0.0178417	0.0148781		124.6	0.217308	0.214251	0.210931	0.209352	0.192908	0.193464	0.170618	0.170018	0.127129	0.12252	0.07548	0.0754857	0.0376647	0.0364389
124.8	0.186971	0.195367	0.154617	0.162823	0.115224	0.109202	0.0794012	0.0716351	0.0510468	0.0420764	0.02114	0.0191848	0.0179824	0.0149012		124.8	0.217686	0.214251	0.210835	0.209353	0.193109	0.19349	0.17131	0.170107	0.127435	0.122634	0.0755928	0.0755775	0.0375456	0.0364891
125	0.187211	0.195403	0.155367	0.162921	0.115293	0.109312	0.0797006	0.0717267	0.0508688	0.0421366	0.0213678	0.0192139	0.0179234	0.0149244		125	0.217627	0.214251	0.210679	0.209354	0.193583	0.193517	0.172031	0.170195	0.127915	0.122748	0.0754821	0.0756692	0.037588	0.0365394
125.2	0.18793	0.195438	0.156201	0.163018	0.115646	0.109422	0.0802439	0.0718182	0.0511778	0.0421968	0.0216409	0.0192429	0.0178055	0.0149475		125.2	0.218295	0.214251	0.210834	0.209355	0.193728	0.193543	0.172213	0.170283	0.128798	0.122862	0.0759495	0.0757609	0.0380647	0.0365896
125.4	0.18745	0.195473	0.15631	0.163115	0.115497	0.109531	0.0798402	0.0719096	0.0512576	0.042257	0.0214171	0.0192719	0.017461	0.0149707		125.4	0.218606	0.214251	0.210607	0.209357	0.19346	0.193568	0.17177	0.17037	0.128911	0.122976	0.0755754	0.0758524	0.0376148	0.0366398
125.6	0.187058	0.195508	0.15632	0.163212	0.115173	0.109641	0.0795364	0.072001	0.051488	0.0423172	0.0207637	0.0193009	0.016991	0.0149938		125.6	0.218527	0.214251	0.21038	0.209358	0.193208	0.193594	0.171776	0.170458	0.128982	0.123089	0.0753291	0.0759439	0.0375727	0.03669
125.8	0.187394	0.195543	0.156442	0.163308	0.115381	0.10975	0.0797305	0.0720923	0.0520944	0.0423773	0.0209497	0.0193299	0.0174274	0.015017		125.8	0.218753	0.214251	0.20999	0.209359	0.193289	0.19362	0.171636	0.170545	0.129145	0.123203	0.0744377	0.0760354	0.037724	0.0367402
126	0.186532	0.195578	0.156219	0.163405	0.11514	0.10986	0.0790106	0.0721835	0.0517845	0.0424375	0.020328	0.0193589	0.0174038	0.0150402		126	0.218871	0.214251	0.209981	0.20936	0.193066	0.193645	0.171412	0.170632	0.12912	0.123316	0.0737139	0.0761267	0.0369693	0.0367903
126.2	0.18628	0.195613	0.155692	0.163501	0.114573	0.109969	0.0788057	0.0722747	0.0515597	0.0424976	0.0201411	0.0193879	0.0172499	0.0150633		126.2	0.21872	0.214251	0.209759	0.209361	0.193347	0.19367	0.171348	0.170718	0.129012	0.123429	0.0736322	0.076218	0.0368847	0.0368404
126.4	0.186194	0.195647	0.155703	0.163597	0.114768	0.110078	0.0784718	0.0723658	0.0516779	0.0425576	0.0197388	0.0194169	0.017371	0.0150864		126.4	0.219052	0.214251	0.209452	0.209362	0.192775	0.193695	0.171757	0.170804	0.128802	0.123541	0.0733823	0.0763092	0.0369579	0.0368905
126.6	0.187011	0.195681	0.156207	0.163692	0.115141	0.110187	0.0783564	0.0724569	0.0521838	0.0426177	0.0198304	0.0194458	0.0177992	0.0151096		126.6	0.219215	0.214251	0.209188	0.209364	0.192717	0.19372	0.171335	0.17089	0.128984	0.123654	0.0732652	0.0764003	0.0367924	0.0369406
126.8	0.186674	0.195715	0.155865	0.163787	0.114359	0.110295	0.0779102	0.0725479	0.05183	0.0426777	0.0192654	0.0194748	0.0175674	0.0151327		126.8	0.219063	0.214251	0.208989	0.209365	0.193162	0.193745	0.171196	0.170976	0.129049	0.123766	0.07354	0.0764913	0.0366934	0.0369906
127	0.186806	0.195749	0.155605	0.163882	0.113959	0.110404	0.0774434	0.0726388	0.0515339	0.0427377	0.0190797	0.0195038	0.0171757	0.0151559		127	0.219018	0.214251	0.209211	0.209366	0.193187	0.193769	0.171423	0.171062	0.129587	0.123879	0.0737234	0.0765823	0.0370873	0.0370406
127.2	0.18658	0.195782	0.155392	0.163977	0.11395	0.110512	0.0773299	0.0727297	0.0511016	0.0427977	0.0188997	0.0195327	0.0168422	0.015179		127.2	0.218892	0.214251	0.20903	0.209367	0.192835	0.193794	0.171082	0.171147	0.129236	0.123991	0.0734167	0.0766731	0.0375296	0.0370906
127.4	0.186443	0.195816	0.155517	0.164071	0.114226	0.11062	0.0773883	0.0728205	0.051113	0.0428577	0.0187168	0.0195617	0.0168677	0.0152021		127.4	0.218843	0.214251	0.208523	0.209368	0.192868	0.193818	0.170423	0.171232	0.129086	0.124103	0.0735166	0.076764	0.0378326	0.0371406
127.6	0.186175	0.195849	0.155451	0.164166	0.114194	0.110728	0.0769776	0.0729112	0.0509216	0.0429177	0.0182032	0.0195906	0.0169355	0.0152253		127.6	0.218711	0.214251	0.208888	0.209369	0.192943	0.193842	0.17044	0.171316	0.129545	0.124214	0.0741931	0.0768547	0.0386558	0.0371905
127.8	0.185966	0.195882	0.155141	0.16426	0.113992	0.110836	0.0761669	0.0730019	0.0506112	0.0429776	0.0182589	0.0196196	0.0164996	0.0152484		127.8	0.218531	0.214251	0.209522	0.20937	0.192688	0.193866	0.170345	0.171401	0.129688	0.124326	0.0743788	0.0769453	0.0385457	0.0372405
128	0.185784	0.195915	0.155332	0.164353	0.114444	0.110944	0.0765468	0.0730925	0.0508132	0.0430375	0.0182813	0.0196485	0.0168249	0.0152715		128	0.218587	0.214251	0.210037	0.209371	0.193089	0.19389	0.170837	0.171485	0.129541	0.124437	0.0747382	0.0770359	0.0389233	0.0372903
128.2	0.186371	0.195947	0.15591	0.164447	0.114667	0.111052	0.0773477	0.0731831	0.0514902	0.0430974	0.0185226	0.0196775	0.0169011	0.0152947		128.2	0.218535	0.214251	0.21069	0.209372	0.193861	0.193914	0.171311	0.171569	0.129596	0.124548	0.0751611	0.0771264	0.0392667	0.0373402
128.4	0.186441	0.19598	0.156132	0.16454	0.115122	0.111159	0.0774566	0.0732735	0.0517746	0.0431573	0.0192403	0.0197064	0.0172826	0.0153178		128.4	0.218255	0.214251	0.210983	0.209373	0.19438	0.193937	0.171855	0.171652	0.129752	0.124659	0.0752852	0.0772168	0.0391727	0.0373901
128.6	0.186836	0.196012	0.156397	0.164633	0.115544	0.111267	0.077984	0.073364	0.0519189	0.0432171	0.0193909	0.0197353	0.0172968	0.0153409		128.6	0.217926	0.214251	0.211009	0.209374	0.194627	0.193961	0.171827	0.171736	0.129848	0.12477	0.0759881	0.0773072	0.0395057	0.0374399
128.8	0.18726	0.196044	0.15708	0.164725	0.116275	0.111374	0.0784007	0.0734543	0.0519927	0.0432769	0.0200418	0.0197642	0.0173454	0.015364		128.8	0.217884	0.214251	0.211124	0.209375	0.194639	0.193984	0.172155	0.171819	0.129992	0.124881	0.0763069	0.0773974	0.0394241	0.0374897
129	0.187828	0.196076	0.157774	0.164818	0.117589	0.111481	0.0794602	0.0735446	0.0524906	0.0433367	0.0205484	0.0197931	0.0178021	0.0153871		129	0.21768	0.214251	0.211421	0.209376	0.194869	0.194007	0.172176	0.171902	0.130334	0.124991	0.075993	0.0774876	0.0398459	0.0375395
129.2	0.187936	0.196108	0.158251	0.16491	0.118354	0.111588	0.0801649	0.0736349	0.0529894	0.0433965	0.020957	0.0198221	0.0178778	0.0154103		129.2	0.217335	0.214251	0.211753	0.209377	0.194435	0.19403	0.171678	0.171984	0.130662	0.125101	0.075957	0.0775777	0.0400807	0.0375892
129.4	0.187552	0.19614	0.158254	0.165002	0.118721	0.111694	0.0804637	0.073725	0.0535415	0.0434563	0.0208952	0.0198509	0.0180585	0.0154334		129.4	0.216724	0.214251	0.211502	0.209378	0.193882	0.194053	0.171199	0.172067	0.129929	0.125211	0.0751913	0.0776677	0.0395741	0.037639
129.6	0.187581	0.196171	0.158726	0.165094	0.119221	0.111801	0.0814351	0.0738151	0.0537632	0.043516	0.0212885	0.0198799	0.0185935	0.0154565		129.6	0.2161	0.214251	0.211094	0.209379	0.193849	0.194076	0.170611	0.172149	0.129558	0.125321	0.0749164	0.0777577	0.0392827	0.0376887
129.8	0.187807	0.196202	0.159299	0.165185	0.119882	0.111908	0.082389	0.0739052	0.0542081	0.0435757	0.0223339	0.0199087	0.0194282	0.0154796		129.8	0.216493	0.214251	0.211074	0.20938	0.194309	0.194098	0.171038	0.17223	0.129739	0.125431	0.0745424	0.0778476	0.0392263	0.0377384
130	0.187348	0.196233	0.159147	0.165276	0.119806	0.112014	0.0821639	0.0739951	0.0541201	0.0436354	0.0217984	0.0199376	0.0191641	0.0155027		130	0.216863	0.214251	0.211301	0.209381	0.194512	0.194121	0.171269	0.172312	0.12952	0.125541	0.0745992	0.0779374	0.0387376	0.037788
130.2	0.187759	0.196264	0.15983	0.165367	0.119967	0.11212	0.0832997	0.0740851	0.0545337	0.0436951	0.0228559	0.0199665	0.0200349	0.0155258		130.2	0.216993	0.214251	0.211268	0.209382	0.194315	0.194143	0.171377	0.172393	0.129777	0.12565	0.0746066	0.0780271	0.0387991	0.0378377
130.4	0.188344	0.196295	0.159688	0.165458	0.120305	0.112226	0.0838244	0.0741749	0.0549738	0.0437548	0.0234603	0.0199954	0.0200154	0.0155489		130.4	0.217181	0.214251	0.21113	0.209383	0.193661	0.194165	0.171084	0.172474	0.129736	0.125759	0.0744447	0.0781167	0.0387389	0.0378873
130.6	0.18911	0.196326	0.159686	0.165548	0.120579	0.112332	0.0838707	0.0742647	0.0548237	0.0438144	0.0237883	0.0200243	0.0202223	0.015572		130.6	0.217786	0.214251	0.211516	0.209384	0.194036	0.194187	0.171514	0.172555	0.130365	0.125868	0.0746994	0.0782063	0.0393189	0.0379369
130.8	0.188728	0.196356	0.158902	0.165638	0.120115	0.112438	0.0836316	0.0743544	0.0543483	0.043874	0.0236172	0.0200531	0.0198284	0.0155951		130.8	0.218159	0.214251	0.21138	0.209385	0.194111	0.194209	0.171593	0.172636	0.130161	0.125977	0.0746829	0.0782958	0.0393075	0.0379865
131	0.188723	0.196386	0.158744	0.165728	0.119886	0.112543	0.0837548	0.0744441	0.0540694	0.0439336	0.0235945	0.020082	0.0197754	0.0156182		131	0.218244	0.214251	0.210993	0.209385	0.193693	0.194231	0.171366	0.172716	0.130224	0.126086	0.0741432	0.0783853	0.0393604	0.038036
131.2	0.188316	0.196416	0.158058	0.165818	0.119577	0.112649	0.0836576	0.0745337	0.053497	0.0439932	0.022931	0.0201108	0.0192934	0.0156413		131.2	0.21786	0.214251	0.210431	0.209386	0.193177	0.194252	0.171016	0.172796	0.12955	0.126194	0.0739289	0.0784746	0.0392859	0.0380855
131.4	0.188432	0.196446	0.157911	0.165907	0.119379	0.112754	0.0830975	0.0746233	0.0539431	0.0440527	0.023024	0.0201397	0.019243	0.0156644		131.4	0.21804	0.214251	0.210531	0.209387	0.193581	0.194274	0.171715	0.172876	0.130042	0.126303	0.0745185	0.0785639	0.039496	0.038135
131.6	0.188677	0.196476	0.157787	0.165996	0.119115	0.112859	0.0826843	0.0747127	0.0538674	0.0441122	0.0229629	0.0201685	0.0193039	0.0156875		131.6	0.218172	0.214251	0.211087	0.209388	0.19401	0.194295	0.172557	0.172955	0.130876	0.126411	0.0755741	0.0786531	0.0399707	0.0381845
131.8	0.188588	0.196505	0.157613	0.166085	0.118733	0.112964	0.0824968	0.0748021	0.0537216	0.0441718	0.0227212	0.0201974	0.0191037	0.0157106		131.8	0.218095	0.214251	0.210669	0.209389	0.194186	0.194316	0.172521	0.173035	0.130735	0.126519	0.0757082	0.0787422	0.0393347	0.038234
132	0.188909	0.196535	0.158054	0.166174	0.119238	0.113069	0.0830908	0.0748915	0.0541566	0.0442312	0.0229046	0.0202262	0.0189397	0.0157336		132	0.218422	0.214251	0.210787	0.20939	0.194591	0.194337	0.172959	0.173114	0.130565	0.126627	0.0758992	0.0788312	0.0397976	0.0382834
132.2	0.189099	0.196564	0.158059	0.166262	0.118963	0.113173	0.0834118	0.0749808	0.054226	0.0442907	0.0224599	0.020255	0.0184591	0.0157567		132.2	0.218692	0.214251	0.210409	0.20939	0.194738	0.194358	0.173332	0.173192	0.130922	0.126734	0.0761593	0.0789202	0.0394624	0.0383328
132.4	0.189283	0.196593	0.157983	0.16635	0.11885	0.113278	0.0828272	0.07507	0.0544465	0.0443501	0.0223184	0.0202839	0.0187837	0.0157798		132.4	0.218561	0.214251	0.209967	0.209391	0.194429	0.194379	0.173574	0.173271	0.13062	0.126842	0.076282	0.0790091	0.0391721	0.0383822
132.6	0.189493	0.196622	0.158107	0.166438	0.11898	0.113382	0.0824908	0.0751592	0.054498	0.0444096	0.0224054	0.0203127	0.0187292	0.0158029		132.6	0.218604	0.214251	0.209825	0.209392	0.194429	0.1944	0.173672	0.173349	0.131155	0.126949	0.076517	0.0790979	0.0392915	0.0384315
132.8	0.189951	0.196651	0.158558	0.166526	0.119432	0.113487	0.0824407	0.0752483	0.0548444	0.044469	0.0229609	0.0203415	0.0194401	0.0158259		132.8	0.218661	0.214251	0.21007	0.209393	0.194814	0.19442	0.174115	0.173427	0.131592	0.127056	0.0765726	0.0791866	0.0392638	0.0384809
133	0.189619	0.19668	0.158124	0.166613	0.119308	0.113591	0.0825655	0.0753373	0.0547783	0.0445284	0.0220028	0.0203703	0.0194673	0.015849		133	0.218477	0.214251	0.209923	0.209394	0.194621	0.194441	0.173764	0.173505	0.131577	0.127163	0.0762417	0.0792753	0.0392126	0.0385302
133.2	0.189302	0.196708	0.158304	0.166701	0.119234	0.113695	0.0827863	0.0754263	0.0547595	0.0445877	0.0221187	0.0203991	0.0193559	0.0158721		133.2	0.218055	0.214251	0.210043	0.209394	0.194638	0.194461	0.173747	0.173583	0.131364	0.12727	0.0761663	0.0793639	0.0395122	0.0385795
133.4	0.189245	0.196736	0.15842	0.166787	0.11929	0.113799	0.0828016	0.0755152	0.0547327	0.0446471	0.021711	0.0204279	0.0196487	0.0158952		133.4	0.217399	0.214251	0.209624	0.209395	0.194693	0.194481	0.173363	0.17366	0.130639	0.127376	0.0762401	0.0794524	0.0390458	0.0386288
133.6	0.188808	0.196764	0.158317	0.166874	0.118762	0.113902	0.0828459	0.0756041	0.0542003	0.0447064	0.021111	0.0204567	0.0190225	0.0159182		133.6	0.216992	0.214251	0.209489	0.209396	0.194755	0.194502	0.173009	0.173737	0.130555	0.127483	0.0763296	0.0795408	0.0390337	0.038678
133.8	0.188926	0.196792	0.158705	0.166961	0.118524	0.114006	0.0828502	0.0756929	0.054383	0.0447657	0.0212329	0.0204855	0.0189693	0.0159413		133.8	0.21696	0.214251	0.209105	0.209396	0.19466	0.194521	0.173101	0.173814	0.130962	0.127589	0.0761317	0.0796292	0.0389939	0.0387272
134	0.18905	0.19682	0.159014	0.167047	0.118784	0.114109	0.082962	0.0757816	0.0546044	0.0448249	0.0212879	0.0205143	0.0190232	0.0159643		134	0.216972	0.214251	0.209313	0.209397	0.194166	0.194541	0.172404	0.173891	0.131291	0.127695	0.0762707	0.0797175	0.0388973	0.0387764
134.2	0.18917	0.196848	0.159635	0.167133	0.11894	0.114212	0.0836469	0.0758703	0.0545678	0.0448842	0.0220262	0.020543	0.0188291	0.0159874		134.2	0.216551	0.214251	0.209141	0.209398	0.193649	0.194561	0.171563	0.173967	0.131351	0.127801	0.0759762	0.0798057	0.038635	0.0388256
134.4	0.189125	0.196875	0.159064	0.167219	0.118838	0.114316	0.083333	0.0759589	0.0547132	0.0449434	0.0218096	0.0205718	0.0182123	0.0160104		134.4	0.216304	0.214251	0.209001	0.209399	0.192863	0.194581	0.170995	0.174043	0.130896	0.127907	0.0756325	0.0798938	0.0387525	0.0388747
134.6	0.189394	0.196903	0.159625	0.167304	0.119473	0.114419	0.0837727	0.0760475	0.0550593	0.0450026	0.0224685	0.0206006	0.01882	0.0160335		134.6	0.216664	0.214251	0.209763	0.209399	0.193313	0.1946	0.171659	0.174119	0.131022	0.128012	0.0760034	0.0799819	0.0395595	0.0389239
134.8	0.188833	0.19693	0.159709	0.167389	0.119591	0.114521	0.083921	0.0761359	0.0549928	0.0450618	0.0226776	0.0206293	0.0186775	0.0160566		134.8	0.216982	0.214251	0.209924	0.2094	0.193392	0.194619	0.171297	0.174195	0.130853	0.128118	0.0756222	0.0800699	0.0396339	0.0389729
135	0.188799	0.196957	0.159977	0.167475	0.120016	0.114624	0.0842045	0.0762244	0.0550441	0.045121	0.0228243	0.0206581	0.0184413	0.0160796		135	0.216949	0.214251	0.210036	0.209401	0.193095	0.194639	0.171243	0.17427	0.131038	0.128223	0.0755775	0.0801578	0.0401043	0.039022
135.2	0.189051	0.196984	0.160171	0.167559	0.120318	0.114727	0.0843041	0.0763127	0.0554568	0.0451802	0.023098	0.0206868	0.0183072	0.0161027		135.2	0.216754	0.214251	0.209893	0.209401	0.193162	0.194658	0.171247	0.174345	0.131178	0.128328	0.0759125	0.0802456	0.0402018	0.0390711
135.4	0.189296	0.197011	0.161012	0.167644	0.120472	0.114829	0.0839182	0.076401	0.0556675	0.0452393	0.0239447	0.0207156	0.0186689	0.0161257		135.4	0.217061	0.214251	0.210047	0.209402	0.193495	0.194677	0.172046	0.17442	0.131857	0.128433	0.0763018	0.0803334	0.0407389	0.0391201
135.6	0.189384	0.197038	0.161857	0.167728	0.120893	0.114931	0.0846583	0.0764893	0.0560176	0.0452984	0.024153	0.0207443	0.019133	0.0161487		135.6	0.217621	0.214251	0.210198	0.209403	0.193615	0.194696	0.172049	0.174495	0.132665	0.128538	0.0766348	0.080421	0.0411861	0.0391691
135.8	0.189917	0.197064	0.162029	0.167812	0.121381	0.115033	0.0853093	0.0765774	0.0565185	0.0453575	0.0247425	0.0207731	0.0191154	0.0161718		135.8	0.217647	0.214251	0.210032	0.209403	0.193432	0.194714	0.17188	0.174569	0.132586	0.128642	0.0764702	0.0805087	0.0410918	0.0392181
136	0.189909	0.19709	0.162315	0.167896	0.122095	0.115135	0.0853586	0.0766655	0.056882	0.0454165	0.0246718	0.0208018	0.0188647	0.0161948		136	0.218231	0.214251	0.210341	0.209404	0.19351	0.194733	0.17247	0.174644	0.13266	0.128747	0.0766007	0.0805962	0.0417226	0.0392671
136.2	0.189736	0.197117	0.162145	0.16798	0.12167	0.115237	0.0850728	0.0767536	0.0565666	0.0454756	0.024221	0.0208305	0.0186795	0.0162179		136.2	0.219026	0.214251	0.210021	0.209405	0.193891	0.194752	0.173326	0.174718	0.132848	0.128851	0.0769872	0.0806837	0.0417505	0.039316
136.4	0.19024	0.197143	0.16204	0.168063	0.122033	0.115339	0.0847977	0.0768416	0.056726	0.0455346	0.0248188	0.0208592	0.0190369	0.0162409		136.4	0.218932	0.214251	0.209963	0.209405	0.194062	0.19477	0.173457	0.174792	0.132587	0.128955	0.0769213	0.080771	0.0417966	0.0393649
136.6	0.190403	0.197169	0.162394	0.168147	0.122517	0.11544	0.0847245	0.0769295	0.0565636	0.0455936	0.0253772	0.0208879	0.0191889	0.0162639		136.6	0.219512	0.214251	0.210264	0.209406	0.194595	0.194788	0.173601	0.174865	0.133232	0.129059	0.0770931	0.0808584	0.0421209	0.0394138
136.8	0.190324	0.197194	0.162411	0.16823	0.123056	0.115542	0.0849867	0.0770174	0.0565314	0.0456526	0.0251716	0.0209166	0.0194374	0.016287		136.8	0.219568	0.214251	0.210802	0.209406	0.194997	0.194806	0.17422	0.174938	0.13344	0.129163	0.0776159	0.0809456	0.0424058	0.0394627
137	0.190162	0.19722	0.162144	0.168312	0.122823	0.115643	0.0854732	0.0771052	0.0560615	0.0457115	0.0245241	0.0209453	0.0191849	0.01631		137	0.219715	0.214251	0.211022	0.209407	0.195511	0.194825	0.174694	0.175012	0.133746	0.129266	0.078002	0.0810328	0.0425397	0.0395115
137.2	0.190359	0.197245	0.162246	0.168395	0.123256	0.115744	0.0859202	0.0771929	0.0563189	0.0457705	0.0246414	0.020974	0.0192615	0.016333		137.2	0.2195	0.214251	0.211216	0.209408	0.196148	0.194843	0.175497	0.175084	0.13411	0.12937	0.0777919	0.0811199	0.0427712	0.0395604
137.4	0.190536	0.197271	0.16211	0.168477	0.123158	0.115845	0.0860028	0.0772806	0.0565533	0.0458294	0.024172	0.0210027	0.019414	0.016356		137.4	0.218857	0.214251	0.210524	0.209408	0.196075	0.19486	0.175277	0.175157	0.13442	0.129473	0.0772085	0.0812069	0.0420653	0.0396092
137.6	0.190344	0.197296	0.162036	0.168559	0.122487	0.115946	0.0859954	0.0773683	0.0563989	0.0458883	0.0236136	0.0210314	0.0189885	0.016379		137.6	0.218551	0.214251	0.210108	0.209409	0.195965	0.194878	0.175213	0.17523	0.134639	0.129576	0.0769707	0.0812938	0.0418465	0.039658
137.8	0.190892	0.197321	0.16283	0.168641	0.123092	0.116047	0.0859419	0.0774558	0.05667	0.0459472	0.0239483	0.0210601	0.019351	0.0164021		137.8	0.218478	0.214251	0.20951	0.209409	0.19606	0.194896	0.174952	0.175302	0.134689	0.129679	0.0768826	0.0813807	0.0412255	0.0397067
138	0.190853	0.197346	0.1629	0.168723	0.123645	0.116147	0.0862395	0.0775433	0.0571409	0.046006	0.0243719	0.0210888	0.019656	0.0164251		138	0.21848	0.214251	0.209329	0.20941	0.195945	0.194913	0.174687	0.175374	0.134554	0.129782	0.0771234	0.0814675	0.0409048	0.0397554
138.2	0.190822	0.197371	0.162468	0.168804	0.123305	0.116248	0.0858077	0.0776308	0.0569608	0.0460649	0.0240081	0.0211174	0.019296	0.0164481		138.2	0.218089	0.214251	0.209177	0.209411	0.195584	0.194931	0.174848	0.175446	0.133931	0.129884	0.0768623	0.0815542	0.040351	0.0398042
138.4	0.191252	0.197395	0.162078	0.168885	0.123551	0.116348	0.0859762	0.0777181	0.0573549	0.0461237	0.0239103	0.0211461	0.0197203	0.0164711		138.4	0.218228	0.214251	0.209213	0.209411	0.195605	0.194948	0.175022	0.175517	0.134259	0.129987	0.0772207	0.0816409	0.0403376	0.0398528
138.6	0.191645	0.19742	0.162455	0.168966	0.124096	0.116448	0.0866555	0.0778055	0.057618	0.0461825	0.0246424	0.0211748	0.0204976	0.0164941		138.6	0.217998	0.214251	0.209311	0.209412	0.195777	0.194965	0.174665	0.175588	0.134536	0.130089	0.0774546	0.0817274	0.0401927	0.0399015
138.8	0.191383	0.197444	0.162033	0.169047	0.123647	0.116548	0.0864448	0.0778927	0.0572378	0.0462412	0.0241391	0.0212034	0.0202128	0.0165171		138.8	0.217699	0.214251	0.209067	0.209412	0.195622	0.194982	0.174616	0.175659	0.134339	0.130191	0.0770863	0.0818139	0.0397504	0.0399501
139	0.19168	0.197469	0.161957	0.169127	0.123674	0.116648	0.0861752	0.0779799	0.0570984	0.0463	0.0239646	0.0212321	0.0201749	0.0165401		139	0.217426	0.214251	0.208957	0.209413	0.195419	0.194999	0.174445	0.17573	0.134269	0.130293	0.0774644	0.0819004	0.0397707	0.0399988
139.2	0.19158	0.197493	0.161752	0.169208	0.123079	0.116748	0.0854946	0.078067	0.0566217	0.0463587	0.0233621	0.0212607	0.0202433	0.0165631		139.2	0.217194	0.214251	0.208676	0.209413	0.195145	0.195016	0.17447	0.175801	0.134555	0.130395	0.0773411	0.0819867	0.0396127	0.0400474
139.4	0.191119	0.197517	0.161806	0.169288	0.122278	0.116847	0.0846918	0.0781541	0.0561515	0.0464174	0.0229836	0.0212894	0.0196246	0.0165861		139.4	0.2173	0.214251	0.208968	0.209414	0.195273	0.195033	0.174696	0.175871	0.134626	0.130496	0.0775646	0.082073	0.0401211	0.0400959
139.6	0.191024	0.197541	0.161797	0.169367	0.122133	0.116947	0.0848199	0.0782411	0.0565877	0.0464761	0.022864	0.021318	0.0199538	0.0166091		139.6	0.217235	0.214251	0.208856	0.209414	0.195166	0.19505	0.174663	0.175942	0.134424	0.130598	0.0772914	0.0821592	0.0399829	0.0401445
139.8	0.190803	0.197564	0.16074	0.169447	0.121664	0.117046	0.0844682	0.0783281	0.0563698	0.0465348	0.0227652	0.0213466	0.0194111	0.0166321		139.8	0.216916	0.214251	0.208964	0.209415	0.195094	0.195066	0.174966	0.176012	0.134156	0.130699	0.0778182	0.0822453	0.0401966	0.040193
140	0.190153	0.197588	0.160336	0.169526	0.121476	0.117145	0.0838158	0.078415	0.0556515	0.0465935	0.0221461	0.0213752	0.0193289	0.0166551		140	0.217484	0.214251	0.208996	0.209415	0.195029	0.195083	0.175296	0.176081	0.133904	0.1308	0.0782274	0.0823314	0.0406906	0.0402415
140.2	0.190075	0.197611	0.160554	0.169606	0.121078	0.117245	0.083771	0.0785018	0.0553143	0.0466521	0.0224527	0.0214039	0.0193344	0.0166781		140.2	0.217468	0.214251	0.20876	0.209416	0.194696	0.195099	0.175242	0.176151	0.133429	0.130901	0.0786059	0.0824174	0.040672	0.04029
140.4	0.189935	0.197635	0.160418	0.169685	0.120784	0.117343	0.0837376	0.0785886	0.0547887	0.0467107	0.022433	0.0214325	0.019063	0.0167011		140.4	0.216847	0.214251	0.208591	0.209416	0.194452	0.195116	0.17478	0.17622	0.133579	0.131002	0.07869	0.0825033	0.0405411	0.0403384
140.6	0.189711	0.197658	0.160588	0.169763	0.120587	0.117442	0.0834098	0.0786753	0.0548422	0.0467693	0.0226726	0.0214611	0.018681	0.0167241		140.6	0.217245	0.214251	0.209332	0.209417	0.19417	0.195132	0.174856	0.176289	0.133955	0.131102	0.0789371	0.0825891	0.0410798	0.0403869
140.8	0.189847	0.197681	0.160536	0.169842	0.120929	0.117541	0.0836726	0.0787619	0.0552483	0.0468278	0.0227242	0.0214897	0.0190444	0.0167471		140.8	0.217234	0.214251	0.209636	0.209417	0.194007	0.195148	0.17541	0.176358	0.133959	0.131203	0.0793074	0.0826749	0.0411942	0.0404353
141	0.190212	0.197704	0.160704	0.16992	0.120636	0.117639	0.0839275	0.0788485	0.0551139	0.0468864	0.0224802	0.0215183	0.0188607	0.0167701		141	0.217611	0.214251	0.209685	0.209418	0.194329	0.195164	0.175625	0.176427	0.134515	0.131303	0.0794844	0.0827606	0.0410983	0.0404837
141.2	0.190549	0.197727	0.160874	0.169998	0.121117	0.117738	0.0841383	0.0789351	0.0557996	0.0469449	0.0228554	0.0215469	0.0188975	0.016793		141.2	0.21755	0.214251	0.209825	0.209418	0.194118	0.19518	0.175481	0.176495	0.135006	0.131403	0.0791634	0.0828462	0.0410527	0.040532
141.4	0.190527	0.197749	0.161406	0.170076	0.121114	0.117836	0.0844641	0.0790215	0.0561815	0.0470034	0.0233097	0.0215755	0.0189037	0.016816		141.4	0.217363	0.214251	0.209672	0.209419	0.193956	0.195196	0.175334	0.176564	0.135475	0.131503	0.0790857	0.0829318	0.040929	0.0405804
141.6	0.190603	0.197772	0.16213	0.170154	0.121635	0.117934	0.084696	0.0791079	0.056052	0.0470619	0.0238504	0.021604	0.0190477	0.016839		141.6	0.217617	0.214251	0.209706	0.209419	0.19411	0.195211	0.175794	0.176632	0.135295	0.131603	0.0795957	0.0830172	0.0413957	0.0406287
141.8	0.191009	0.197795	0.162889	0.170231	0.122335	0.118032	0.0847599	0.0791943	0.0563614	0.0471203	0.0244532	0.0216326	0.019569	0.016862		141.8	0.217864	0.214251	0.209335	0.20942	0.19388	0.195227	0.175336	0.176699	0.135278	0.131702	0.0796626	0.0831026	0.0412724	0.040677
142	0.191249	0.197817	0.163156	0.170308	0.122845	0.11813	0.0852553	0.0792806	0.0569965	0.0471788	0.0253976	0.0216612	0.0198934	0.0168849		142	0.218279	0.214251	0.209411	0.20942	0.193812	0.195242	0.175374	0.176767	0.135706	0.131802	0.0797108	0.083188	0.0413969	0.0407253
142.2	0.191783	0.197839	0.163485	0.170385	0.123173	0.118227	0.0854599	0.0793668	0.056861	0.0472372	0.0258444	0.0216898	0.020065	0.0169079		142.2	0.218355	0.214251	0.209579	0.20942	0.193928	0.195258	0.175488	0.176835	0.136058	0.131901	0.0798078	0.0832732	0.0413794	0.0407735
142.4	0.192341	0.197861	0.164045	0.170462	0.123976	0.118325	0.0861987	0.079453	0.0574755	0.0472956	0.0262544	0.0217183	0.0207287	0.0169309		142.4	0.218413	0.214251	0.209042	0.209421	0.193932	0.195273	0.17467	0.176902	0.13624	0.132	0.0797197	0.0833584	0.0412785	0.0408217
142.6	0.192465	0.197883	0.164233	0.170539	0.124027	0.118422	0.0866168	0.0795391	0.0577162	0.047354	0.0269043	0.0217469	0.0210375	0.0169538		142.6	0.218052	0.214251	0.208588	0.209421	0.193979	0.195288	0.174298	0.176969	0.135846	0.132099	0.0794669	0.0834435	0.0413767	0.04087
142.8	0.192809	0.197905	0.16425	0.170615	0.124289	0.11852	0.0866222	0.0796251	0.0577466	0.0474123	0.0269182	0.0217754	0.0213901	0.0169768		142.8	0.21852	0.214251	0.20892	0.209422	0.194406	0.195303	0.175058	0.177035	0.136185	0.132198	0.0799453	0.0835285	0.0418923	0.0409181
143	0.19268	0.197927	0.16438	0.170691	0.124477	0.118617	0.0860462	0.0797111	0.0573707	0.0474707	0.0264007	0.021804	0.0209566	0.0169998		143	0.21897	0.214251	0.209228	0.209422	0.194768	0.195318	0.175005	0.177102	0.136522	0.132297	0.0802791	0.0836135	0.042356	0.0409663
143.2	0.192458	0.197948	0.164414	0.170767	0.124589	0.118714	0.0858852	0.079797	0.0572739	0.047529	0.0256803	0.0218325	0.0210032	0.0170227		143.2	0.218848	0.214251	0.208488	0.209423	0.194412	0.195333	0.175163	0.177168	0.136316	0.132395	0.0800926	0.0836984	0.0422471	0.0410144
143.4	0.192311	0.19797	0.164572	0.170843	0.124767	0.118811	0.0859695	0.0798829	0.05744	0.0475873	0.0252847	0.021861	0.0206254	0.0170457		143.4	0.218164	0.214251	0.208276	0.209423	0.194634	0.195348	0.174885	0.177235	0.135758	0.132494	0.0799474	0.0837832	0.0422148	0.0410625
143.6	0.192037	0.197991	0.164192	0.170919	0.12442	0.118908	0.0862744	0.0799687	0.0572973	0.0476456	0.024933	0.0218896	0.0206054	0.0170686		143.6	0.218091	0.214251	0.207872	0.209423	0.194324	0.195363	0.175146	0.177301	0.135598	0.132592	0.0798883	0.083868	0.0421782	0.0411106
143.8	0.191768	0.198012	0.163562	0.170994	0.124082	0.119004	0.0865176	0.0800545	0.056936	0.0477038	0.0244779	0.0219181	0.0203498	0.0170916		143.8	0.218227	0.214251	0.207864	0.209424	0.194547	0.195378	0.175304	0.177366	0.135886	0.13269	0.0807411	0.0839527	0.0427532	0.0411587
144	0.192071	0.198034	0.164116	0.171069	0.124291	0.119101	0.0872192	0.0801402	0.0565668	0.047762	0.0244861	0.0219466	0.0208114	0.0171145		144	0.217863	0.214251	0.207796	0.209424	0.194035	0.195392	0.174917	0.177432	0.135581	0.132788	0.0804765	0.0840373	0.0421771	0.0412067
144.2	0.192086	0.198055	0.164027	0.171144	0.124074	0.119197	0.0872906	0.0802258	0.0563743	0.0478203	0.0243557	0.0219751	0.0206645	0.0171375		144.2	0.217495	0.214251	0.207796	0.209425	0.193548	0.195407	0.174914	0.177497	0.135793	0.132886	0.0803728	0.0841218	0.0420249	0.0412548
144.4	0.192056	0.198075	0.163652	0.171219	0.123224	0.119293	0.0864461	0.0803114	0.0558974	0.0478785	0.0238535	0.0220036	0.0201434	0.0171604		144.4	0.217314	0.214251	0.207341	0.209425	0.193596	0.195421	0.174827	0.177562	0.136167	0.132983	0.0802199	0.0842063	0.0417243	0.0413028
144.6	0.192047	0.198096	0.163179	0.171293	0.123301	0.119389	0.0861936	0.0803969	0.0558216	0.0479366	0.0237307	0.0220321	0.0201892	0.0171834		144.6	0.217246	0.214251	0.20781	0.209425	0.193584	0.195435	0.175075	0.177627	0.13603	0.133081	0.080449	0.0842907	0.0414982	0.0413507
144.8	0.192052	0.198117	0.163076	0.171368	0.122942	0.119485	0.0859699	0.0804823	0.0556004	0.0479948	0.0228602	0.0220606	0.0200466	0.0172063		144.8	0.217439	0.214251	0.208432	0.209426	0.194135	0.19545	0.175501	0.177692	0.136373	0.133178	0.080926	0.084375	0.0414215	0.0413987
145	0.192321	0.198138	0.163732	0.171442	0.123155	0.119581	0.0863751	0.0805677	0.0556642	0.0480529	0.0226629	0.0220891	0.0198698	0.0172292		145	0.217365	0.214251	0.208919	0.209426	0.19385	0.195464	0.175919	0.177757	0.136786	0.133275	0.0811514	0.0844592	0.0412815	0.0414466
145.2	0.192181	0.198158	0.1639	0.171516	0.123238	0.119677	0.086222	0.080653	0.0560795	0.048111	0.0229369	0.0221176	0.0198111	0.0172522		145.2	0.217474	0.214251	0.209694	0.209426	0.193755	0.195478	0.176216	0.177821	0.137188	0.133372	0.0810383	0.0845434	0.0412008	0.0414945
145.4	0.191665	0.198178	0.163613	0.171589	0.123073	0.119772	0.0858859	0.0807383	0.0559217	0.0481691	0.0227237	0.0221461	0.0195273	0.0172751		145.4	0.217501	0.214251	0.210212	0.209427	0.194033	0.195492	0.176624	0.177885	0.137089	0.133469	0.0810443	0.0846275	0.0411942	0.0415424
145.6	0.191547	0.198199	0.163688	0.171663	0.123121	0.119868	0.0853519	0.0808235	0.0557316	0.0482272	0.0224806	0.0221746	0.0194672	0.017298		145.6	0.217555	0.214251	0.210268	0.209427	0.193892	0.195506	0.176893	0.177949	0.136854	0.133566	0.0807086	0.0847115	0.0414781	0.0415903
145.8	0.191984	0.198219	0.164014	0.171736	0.123409	0.119963	0.0850382	0.0809087	0.0565514	0.0482852	0.0225351	0.022203	0.0195707	0.017321		145.8	0.217316	0.214251	0.210395	0.209427	0.193977	0.19552	0.17679	0.178013	0.137121	0.133662	0.0801444	0.0847955	0.0410854	0.0416381
146	0.192373	0.198239	0.16397	0.171809	0.123266	0.120058	0.0850272	0.0809938	0.0568217	0.0483432	0.0228897	0.0222315	0.0196835	0.0173439		146	0.217289	0.214251	0.210768	0.209428	0.194227	0.195533	0.177125	0.178076	0.137595	0.133758	0.0799157	0.0848794	0.0412405	0.0416859
146.2	0.19259	0.198259	0.164461	0.171882	0.123455	0.120153	0.0851573	0.0810788	0.057078	0.0484012	0.0227956	0.02226	0.0196685	0.0173668		146.2	0.216883	0.214251	0.210662	0.209428	0.194325	0.195547	0.176879	0.178139	0.137738	0.133854	0.0799286	0.0849632	0.0409839	0.0417338
146.4	0.192873	0.198278	0.164514	0.171955	0.12359	0.120248	0.085101	0.0811638	0.0573485	0.0484592	0.0226662	0.0222884	0.0197341	0.0173897		146.4	0.217108	0.214251	0.210557	0.209429	0.194557	0.19556	0.176902	0.178203	0.137727	0.133951	0.0798798	0.0850469	0.0413585	0.0417815
146.6	0.192769	0.198298	0.164567	0.172027	0.123894	0.120343	0.0853216	0.0812487	0.0578638	0.0485172	0.023522	0.0223169	0.0201542	0.0174127		146.6	0.217186	0.214251	0.211073	0.209429	0.194943	0.195574	0.177273	0.178266	0.137946	0.134046	0.0803441	0.0851306	0.0417927	0.0418293
146.8	0.192713	0.198318	0.164841	0.172099	0.1243	0.120437	0.0854759	0.0813335	0.0585837	0.0485751	0.0238196	0.0223453	0.0204134	0.0174356		146.8	0.217422	0.214251	0.211801	0.209429	0.195409	0.195587	0.177638	0.178328	0.138259	0.134142	0.0809809	0.0852142	0.0421941	0.041877
147	0.192559	0.198337	0.16532	0.172171	0.124633	0.120532	0.0849661	0.0814183	0.0585922	0.0486331	0.023457	0.0223738	0.0200079	0.0174585		147	0.217068	0.214251	0.211517	0.20943	0.195432	0.195601	0.177341	0.178391	0.13819	0.134238	0.0809087	0.0852978	0.042108	0.0419247
147.2	0.192844	0.198356	0.165581	0.172243	0.125068	0.120626	0.0858076	0.081503	0.0590247	0.048691	0.0233365	0.0224022	0.0205324	0.0174814		147.2	0.216578	0.214251	0.210642	0.20943	0.195046	0.195614	0.177277	0.178453	0.137682	0.134333	0.0810123	0.0853812	0.0423677	0.0419724
147.4	0.192854	0.198376	0.165904	0.172315	0.125165	0.12072	0.0863609	0.0815877	0.0589916	0.0487489	0.0232913	0.0224306	0.0205385	0.0175043		147.4	0.216435	0.214251	0.210944	0.20943	0.195391	0.195627	0.17715	0.178515	0.137918	0.134428	0.0816794	0.0854646	0.0425686	0.0420201
147.6	0.192887	0.198395	0.165582	0.172387	0.125359	0.120815	0.0873627	0.0816723	0.0592333	0.0488067	0.0237156	0.0224591	0.02095	0.0175272		147.6	0.217179	0.214251	0.211101	0.20943	0.195589	0.19564	0.177449	0.178577	0.138058	0.134523	0.0822232	0.0855479	0.0431084	0.0420677
147.8	0.193098	0.198414	0.165314	0.172458	0.126104	0.120909	0.0883846	0.0817569	0.0593705	0.0488645	0.0239409	0.0224875	0.0213476	0.0175501		147.8	0.216989	0.214251	0.210919	0.209431	0.196101	0.195653	0.177838	0.178639	0.138048	0.134618	0.0826302	0.0856312	0.0436181	0.0421153
148	0.192919	0.198433	0.164984	0.172529	0.126052	0.121002	0.0888933	0.0818414	0.0589349	0.0489224	0.0237848	0.0225159	0.0210438	0.017573		148	0.216633	0.214251	0.211083	0.209431	0.196155	0.195666	0.177643	0.178701	0.137933	0.134713	0.0824876	0.0857143	0.0433082	0.0421629
148.2	0.192839	0.198452	0.164234	0.1726	0.125835	0.121096	0.0889056	0.0819258	0.0586534	0.0489802	0.0234777	0.0225443	0.0206675	0.0175959		148.2	0.216867	0.214251	0.210851	0.209431	0.195949	0.195679	0.177415	0.178762	0.138095	0.134808	0.083086	0.0857974	0.0435062	0.0422105
148.4	0.193238	0.19847	0.164371	0.172671	0.125853	0.12119	0.089246	0.0820102	0.0584799	0.0490379	0.0240466	0.0225727	0.0206775	0.0176188		148.4	0.216728	0.214251	0.210241	0.209432	0.195899	0.195691	0.177375	0.178823	0.137823	0.134902	0.083434	0.0858805	0.0432069	0.042258
148.6	0.19314	0.198489	0.164224	0.172741	0.126111	0.121283	0.0898485	0.0820945	0.0585086	0.0490957	0.0244694	0.0226011	0.0208045	0.0176417		148.6	0.216998	0.214251	0.210994	0.209432	0.195756	0.195704	0.177823	0.178884	0.138122	0.134997	0.0840882	0.0859634	0.0436745	0.0423055
148.8	0.193284	0.198507	0.164755	0.172811	0.12603	0.121376	0.0903387	0.0821788	0.0590219	0.0491535	0.025094	0.0226295	0.0206126	0.0176646		148.8	0.217669	0.214251	0.211341	0.209432	0.195646	0.195717	0.1779	0.178945	0.138332	0.135091	0.0842625	0.0860463	0.044079	0.042353
149	0.193404	0.198526	0.164944	0.172881	0.126258	0.12147	0.09091	0.082263	0.0593133	0.0492112	0.0253964	0.0226579	0.0211565	0.0176875		149	0.217668	0.214251	0.211196	0.209433	0.195059	0.195729	0.177969	0.179006	0.138161	0.135185	0.0842732	0.0861292	0.0441867	0.0424005
149.2	0.19316	0.198544	0.164748	0.172951	0.12652	0.121563	0.0907649	0.0823472	0.0590577	0.0492689	0.025351	0.0226863	0.0213072	0.0177104		149.2	0.21768	0.214251	0.211267	0.209433	0.195211	0.195742	0.177696	0.179066	0.138043	0.135279	0.0839732	0.0862119	0.0438514	0.042448
149.4	0.19259	0.198562	0.164192	0.173021	0.126262	0.121656	0.0901297	0.0824312	0.0583852	0.0493265	0.0247585	0.0227146	0.0206808	0.0177333		149.4	0.217275	0.214251	0.210596	0.209433	0.195084	0.195754	0.177435	0.179126	0.137817	0.135372	0.0835108	0.0862946	0.0438062	0.0424954
149.6	0.193405	0.198581	0.164856	0.173091	0.126394	0.121748	0.0900647	0.0825153	0.0585508	0.0493842	0.0246691	0.022743	0.0207552	0.0177562		149.6	0.216596	0.214251	0.210025	0.209433	0.194331	0.195766	0.176946	0.179186	0.13773	0.135466	0.0829255	0.0863772	0.0432926	0.0425428
149.8	0.193934	0.198599	0.165332	0.17316	0.126612	0.121841	0.0903238	0.0825992	0.0589732	0.0494418	0.0249123	0.0227714	0.0209219	0.0177791		149.8	0.216576	0.214251	0.210081	0.209434	0.194417	0.195778	0.176983	0.179246	0.13833	0.13556	0.0829225	0.0864598	0.0432654	0.0425902
150	0.193748	0.198616	0.165534	0.173229	0.126463	0.121934	0.0900736	0.0826831	0.0581117	0.0494995	0.0246855	0.0227998	0.0208537	0.017802		150	0.216717	0.214251	0.209906	0.209434	0.194201	0.19579	0.177211	0.179306	0.138758	0.135653	0.0828146	0.0865422	0.043295	0.0426376
150.2	0.193702	0.198634	0.166461	0.173298	0.126867	0.122026	0.0899674	0.082767	0.0581984	0.049557	0.0249631	0.0228281	0.0205582	0.0178248		150.2	0.216553	0.214251	0.209935	0.209434	0.194134	0.195803	0.177288	0.179365	0.138733	0.135746	0.0828118	0.0866246	0.0431627	0.0426849
150.4	0.193584	0.198652	0.166697	0.173367	0.126897	0.122118	0.0895235	0.0828508	0.0580279	0.0496146	0.0248939	0.0228565	0.0202807	0.0178477		150.4	0.216931	0.214251	0.210112	0.209435	0.194031	0.195815	0.177521	0.179425	0.138705	0.135839	0.0828645	0.086707	0.0434005	0.0427322
150.6	0.193116	0.19867	0.167002	0.173435	0.12751	0.122211	0.0892211	0.0829345	0.0584411	0.0496722	0.0252333	0.0228848	0.0202134	0.0178706		150.6	0.216768	0.214251	0.210226	0.209435	0.193813	0.195826	0.177554	0.179484	0.138963	0.135932	0.0830555	0.0867892	0.0433593	0.0427796
150.8	0.193502	0.198687	0.167513	0.173504	0.127949	0.122303	0.0893045	0.0830182	0.058757	0.0497297	0.0252968	0.0229132	0.0203301	0.0178935		150.8	0.216475	0.214251	0.209704	0.209435	0.194241	0.195838	0.177626	0.179543	0.138944	0.136024	0.0828128	0.0868714	0.043267	0.0428268
151	0.193359	0.198705	0.167879	0.173572	0.127932	0.122394	0.0888607	0.0831018	0.0581	0.0497872	0.0247977	0.0229415	0.0201785	0.0179163		151	0.216291	0.214251	0.208899	0.209435	0.194105	0.19585	0.177593	0.179602	0.139291	0.136117	0.0825906	0.0869535	0.0433969	0.0428741
151.2	0.19266	0.198722	0.167161	0.17364	0.127648	0.122486	0.0887135	0.0831854	0.0576711	0.0498447	0.0241557	0.0229698	0.0198387	0.0179392		151.2	0.216499	0.214251	0.208908	0.209436	0.194412	0.195862	0.177846	0.17966	0.139374	0.136209	0.0827169	0.0870356	0.043178	0.0429213
151.4	0.191721	0.198739	0.166529	0.173708	0.127326	0.122578	0.0879871	0.0832689	0.0571622	0.0499022	0.0232518	0.0229981	0.0194695	0.0179621		151.4	0.216334	0.214251	0.209091	0.209436	0.194634	0.195873	0.177971	0.179719	0.139443	0.136302	0.082782	0.0871176	0.0428777	0.0429685
151.6	0.19128	0.198756	0.165834	0.173776	0.127479	0.122669	0.0878561	0.0833523	0.0570763	0.0499597	0.0229013	0.0230265	0.019086	0.0179849		151.6	0.21658	0.214251	0.209034	0.209436	0.195145	0.195885	0.178453	0.179777	0.139548	0.136394	0.0823319	0.0871995	0.043333	0.0430157
151.8	0.191161	0.198773	0.165666	0.173843	0.127564	0.122761	0.0877496	0.0834357	0.0571421	0.0500171	0.0222966	0.0230548	0.0186842	0.0180078		151.8	0.216645	0.214251	0.209558	0.209436	0.195653	0.195896	0.179136	0.179835	0.13959	0.136486	0.082355	0.0872813	0.043071	0.0430629
152	0.190996	0.19879	0.164887	0.17391	0.126937	0.122852	0.0869278	0.083519	0.056075	0.0500745	0.0220376	0.0230831	0.0177629	0.0180307		152	0.216723	0.214251	0.209318	0.209437	0.19596	0.195908	0.179016	0.179893	0.139932	0.136577	0.0824306	0.0873631	0.042835	0.04311
152.2	0.19145	0.198807	0.164819	0.173977	0.126766	0.122943	0.0871842	0.0836023	0.0562494	0.0501319	0.0227577	0.0231114	0.0178556	0.0180535		152.2	0.217391	0.214251	0.209375	0.209437	0.196158	0.195919	0.179365	0.17995	0.140359	0.136669	0.0830256	0.0874448	0.0431472	0.0431572
152.4	0.191615	0.198824	0.164521	0.174044	0.126886	0.123034	0.0872108	0.0836855	0.0560101	0.0501893	0.023703	0.0231397	0.0177779	0.0180764		152.4	0.217343	0.214251	0.209819	0.209437	0.196049	0.19593	0.179859	0.180008	0.14057	0.136761	0.0829353	0.0875264	0.0433633	0.0432043
152.6	0.191602	0.198841	0.164292	0.174111	0.127022	0.123125	0.0872905	0.0837687	0.0564999	0.0502466	0.0240275	0.023168	0.0176108	0.0180992		152.6	0.217991	0.214251	0.210963	0.209437	0.196556	0.195942	0.180053	0.180065	0.140943	0.136852	0.0836835	0.087608	0.0442131	0.0432513
152.8	0.191887	0.198857	0.164837	0.174178	0.127029	0.123216	0.0882276	0.0838518	0.0572392	0.0503039	0.024664	0.0231963	0.0184258	0.0181221		152.8	0.217921	0.214251	0.211359	0.209437	0.197084	0.195953	0.180105	0.180122	0.140618	0.136943	0.083924	0.0876895	0.0437601	0.0432984
153	0.192136	0.198874	0.165289	0.174244	0.127329	0.123307	0.0887797	0.0839348	0.0577742	0.0503613	0.0245891	0.0232246	0.0193317	0.0181449		153	0.217466	0.214251	0.211468	0.209438	0.197405	0.195964	0.17956	0.180179	0.140435	0.137034	0.0839751	0.0877709	0.0436542	0.0433454
153.2	0.192537	0.19889	0.165817	0.17431	0.128474	0.123397	0.0894039	0.0840178	0.0585998	0.0504185	0.0251035	0.0232528	0.019737	0.0181678		153.2	0.217316	0.214251	0.211474	0.209438	0.19745	0.195975	0.179081	0.180236	0.140351	0.137125	0.0839164	0.0878523	0.0433007	0.0433924
153.4	0.19217	0.198906	0.165815	0.174376	0.12793	0.123488	0.089558	0.0841007	0.0590677	0.0504758	0.0248451	0.0232811	0.0195886	0.0181906		153.4	0.217166	0.214251	0.211148	0.209438	0.197205	0.195986	0.178523	0.180293	0.140397	0.137216	0.0837247	0.0879336	0.0432753	0.0434394
153.6	0.192794	0.198923	0.166479	0.174442	0.128001	0.123578	0.0899416	0.0841836	0.0598903	0.0505331	0.0254606	0.0233094	0.0198429	0.0182135		153.6	0.217585	0.214251	0.211696	0.209438	0.197568	0.195996	0.178484	0.180349	0.141037	0.137306	0.0844701	0.0880148	0.0436551	0.0434864
153.8	0.192621	0.198939	0.166867	0.174508	0.127861	0.123668	0.0900247	0.0842664	0.0599409	0.0505903	0.0257624	0.0233377	0.019461	0.0182363		153.8	0.21786	0.214251	0.212055	0.209439	0.197623	0.196007	0.17875	0.180405	0.141301	0.137397	0.0852473	0.0880959	0.043903	0.0435333
154	0.193259	0.198955	0.16744	0.174573	0.128305	0.123758	0.0899874	0.0843491	0.0600104	0.0506475	0.0261958	0.0233659	0.0196351	0.0182591		154	0.217797	0.214251	0.211722	0.209439	0.197202	0.196018	0.178432	0.180461	0.14096	0.137487	0.0853975	0.088177	0.0438608	0.0435803
154.2	0.193548	0.198971	0.168191	0.174638	0.128709	0.123848	0.0903682	0.0844318	0.0605092	0.0507047	0.026746	0.0233942	0.0193779	0.018282		154.2	0.217705	0.214251	0.211818	0.209439	0.197084	0.196029	0.178359	0.180517	0.140699	0.137577	0.0861599	0.088258	0.044161	0.0436272
154.4	0.193983	0.198987	0.16851	0.174703	0.12929	0.123938	0.0909346	0.0845145	0.0605374	0.0507618	0.02682	0.0234224	0.0195762	0.0183048		154.4	0.217422	0.214251	0.211212	0.209439	0.196549	0.196039	0.177737	0.180573	0.140389	0.137668	0.0863293	0.088339	0.0436203	0.043674
154.6	0.194077	0.199002	0.168535	0.174768	0.129313	0.124027	0.0907369	0.084597	0.0602567	0.050819	0.0267061	0.0234507	0.0194547	0.0183276		154.6	0.216717	0.214251	0.210495	0.209439	0.195637	0.19605	0.177257	0.180628	0.139951	0.137757	0.0862058	0.0884198	0.0437125	0.0437209
154.8	0.194264	0.199018	0.168414	0.174833	0.129238	0.124117	0.0910736	0.0846795	0.06037	0.0508761	0.0268136	0.0234789	0.0193353	0.0183505		154.8	0.215933	0.214251	0.209465	0.20944	0.195104	0.19606	0.176808	0.180684	0.139348	0.137847	0.0853851	0.0885006	0.0433335	0.0437677
155	0.194038	0.199034	0.168069	0.174897	0.128765	0.124206	0.0904691	0.084762	0.0597457	0.0509332	0.0266393	0.0235071	0.0189519	0.0183733		155	0.215509	0.214251	0.208904	0.20944	0.194723	0.196071	0.176803	0.180739	0.139275	0.137937	0.0853946	0.0885814	0.0433833	0.0438145
155.2	0.193435	0.199049	0.167525	0.174962	0.128756	0.124295	0.0899558	0.0848444	0.0592556	0.0509903	0.0260285	0.0235354	0.0186965	0.0183961		155.2	0.215006	0.214251	0.208623	0.20944	0.194633	0.196081	0.176543	0.180794	0.139004	0.138026	0.0851933	0.088662	0.0427444	0.0438613
155.4	0.19364	0.199065	0.167299	0.175026	0.128737	0.124385	0.0897949	0.0849267	0.0592437	0.0510474	0.0253258	0.0235636	0.0185986	0.0184189		155.4	0.21447	0.214251	0.20824	0.20944	0.19447	0.196091	0.176604	0.180849	0.138924	0.138116	0.0849765	0.0887426	0.0428257	0.0439081
155.6	0.193843	0.19908	0.167342	0.17509	0.129225	0.124474	0.0899896	0.085009	0.0592115	0.0511044	0.0251766	0.0235918	0.0186579	0.0184418		155.6	0.214989	0.214251	0.208157	0.20944	0.194835	0.196101	0.177254	0.180904	0.139329	0.138205	0.0847729	0.0888232	0.0432814	0.0439548
155.8	0.194089	0.199095	0.167258	0.175154	0.129259	0.124563	0.0898783	0.0850913	0.058689	0.0511615	0.0249911	0.02362	0.0191873	0.0184646		155.8	0.215134	0.214251	0.208136	0.209441	0.195002	0.196112	0.177931	0.180958	0.139431	0.138294	0.0849655	0.0889036	0.0429005	0.0440016
156	0.194371	0.199111	0.166899	0.175218	0.128818	0.124651	0.0896638	0.0851734	0.0580629	0.0512185	0.0250404	0.0236482	0.0192462	0.0184874		156	0.215109	0.214251	0.20781	0.209441	0.19564	0.196122	0.178533	0.181013	0.140354	0.138383	0.085199	0.088984	0.043347	0.0440483
156.2	0.194283	0.199126	0.16673	0.175281	0.128687	0.12474	0.089915	0.0852555	0.0577421	0.0512755	0.0252497	0.0236764	0.0193652	0.0185102		156.2	0.215656	0.214251	0.208275	0.209441	0.195562	0.196132	0.17918	0.181067	0.14089	0.138471	0.08555	0.0890643	0.0437087	0.0440949
156.4	0.194337	0.199141	0.166794	0.175344	0.128618	0.124829	0.0899067	0.0853376	0.057515	0.0513324	0.0248711	0.0237046	0.0196791	0.018533		156.4	0.215927	0.214251	0.209212	0.209441	0.195593	0.196142	0.179838	0.181121	0.141434	0.13856	0.0855873	0.0891446	0.0445094	0.0441416
156.6	0.194688	0.199156	0.16724	0.175407	0.128642	0.124917	0.0902874	0.0854196	0.0578602	0.0513894	0.0247564	0.0237328	0.0201189	0.0185558		156.6	0.216559	0.214251	0.209866	0.209441	0.195999	0.196152	0.180289	0.181175	0.141402	0.138648	0.0860678	0.0892248	0.045149	0.0441882
156.8	0.194698	0.19917	0.168343	0.17547	0.128801	0.125005	0.0909282	0.0855015	0.0583137	0.0514463	0.0248512	0.023761	0.0210689	0.0185786		156.8	0.216655	0.214251	0.210249	0.209442	0.196257	0.196161	0.180896	0.181228	0.141752	0.138737	0.0861633	0.0893049	0.0453772	0.0442348
157	0.194596	0.199185	0.168893	0.175533	0.12937	0.125093	0.0913914	0.0855834	0.0588185	0.0515032	0.0249853	0.0237892	0.0215333	0.0186014		157	0.217196	0.214251	0.210091	0.209442	0.196197	0.196171	0.180931	0.181282	0.142475	0.138825	0.0856827	0.0893849	0.0457387	0.0442814
157.2	0.194172	0.1992	0.168788	0.175596	0.129245	0.125181	0.0916174	0.0856652	0.0589652	0.0515601	0.0250608	0.0238174	0.0214151	0.0186242		157.2	0.218149	0.214251	0.210826	0.209442	0.196882	0.196181	0.181641	0.181335	0.143499	0.138913	0.0865383	0.0894649	0.0463809	0.044328
157.4	0.194037	0.199215	0.168943	0.175658	0.129034	0.125269	0.0913877	0.085747	0.0593784	0.0516169	0.024622	0.0238455	0.0214104	0.018647		157.4	0.218354	0.214251	0.210936	0.209442	0.196838	0.196191	0.182157	0.181388	0.144204	0.139001	0.0868038	0.0895448	0.0464855	0.0443745
157.6	0.194411	0.199229	0.169102	0.175721	0.129022	0.125357	0.0911962	0.0858287	0.0593905	0.0516738	0.0254044	0.0238737	0.0216574	0.0186698		157.6	0.218589	0.214251	0.211081	0.209442	0.197145	0.1962	0.182105	0.181441	0.144491	0.139089	0.087449	0.0896247	0.0468474	0.0444211
157.8	0.194839	0.199244	0.169502	0.175783	0.129368	0.125445	0.0911486	0.0859104	0.0594923	0.0517306	0.0256185	0.0239019	0.0219983	0.0186926		157.8	0.218047	0.214251	0.21103	0.209442	0.196864	0.19621	0.181649	0.181494	0.143971	0.139176	0.0875655	0.0897045	0.0465057	0.0444676
158	0.195203	0.199258	0.169734	0.175845	0.129993	0.125532	0.0913367	0.085992	0.0596486	0.0517874	0.026002	0.02393	0.0222783	0.0187154		158	0.218044	0.214251	0.210968	0.209443	0.197028	0.196219	0.181205	0.181547	0.143945	0.139264	0.0873497	0.0897842	0.0467585	0.044514
158.2	0.194913	0.199272	0.169841	0.175906	0.130178	0.12562	0.0915218	0.0860735	0.0596217	0.0518442	0.0261862	0.0239582	0.0219633	0.0187382		158.2	0.217736	0.214251	0.211059	0.209443	0.196613	0.196229	0.180965	0.181599	0.143491	0.139351	0.0870514	0.0898638	0.0463517	0.0445605
158.4	0.194744	0.199286	0.169531	0.175968	0.130297	0.125707	0.0914956	0.086155	0.059452	0.051901	0.0256133	0.0239863	0.021739	0.018761		158.4	0.216933	0.214251	0.210864	0.209443	0.196168	0.196238	0.18023	0.181652	0.143085	0.139438	0.0864657	0.0899434	0.045839	0.0446069
158.6	0.194816	0.199301	0.169151	0.176029	0.13029	0.125794	0.0909774	0.0862365	0.0593403	0.0519577	0.0256762	0.0240144	0.0212278	0.0187838		158.6	0.216128	0.214251	0.210698	0.209443	0.195848	0.196247	0.179792	0.181704	0.142858	0.139525	0.0863504	0.0900229	0.0456915	0.0446534
158.8	0.194513	0.199315	0.168841	0.176091	0.130659	0.125881	0.0909287	0.0863178	0.0598367	0.0520144	0.0258136	0.0240426	0.020868	0.0188066		158.8	0.215454	0.214251	0.210383	0.209443	0.195693	0.196256	0.179596	0.181756	0.14271	0.139612	0.0858132	0.0901023	0.0453664	0.0446998
159	0.194483	0.199329	0.168675	0.176152	0.130699	0.125968	0.0907471	0.0863991	0.0595145	0.0520711	0.0257464	0.0240707	0.0208388	0.0188294		159	0.214741	0.214251	0.210369	0.209443	0.195942	0.196266	0.17908	0.181808	0.142468	0.139699	0.0862152	0.0901817	0.045273	0.0447461
159.2	0.194079	0.199343	0.168808	0.176213	0.130915	0.126055	0.090718	0.0864804	0.0595778	0.0521278	0.0249257	0.0240988	0.0204738	0.0188522		159.2	0.214441	0.214251	0.210406	0.209444	0.19553	0.196275	0.179068	0.181859	0.142485	0.139786	0.0863053	0.090261	0.0450992	0.0447925
159.4	0.194166	0.199356	0.168353	0.176273	0.130683	0.126142	0.0906075	0.0865616	0.0598565	0.0521845	0.0248948	0.024127	0.0203403	0.0188749		159.4	0.214741	0.214251	0.210249	0.209444	0.195665	0.196284	0.179109	0.181911	0.142799	0.139872	0.0863501	0.0903402	0.0451752	0.0448388
159.6	0.194021	0.19937	0.168342	0.176334	0.130589	0.126229	0.090352	0.0866427	0.0595987	0.0522411	0.0248901	0.0241551	0.0202745	0.0188977		159.6	0.214921	0.214251	0.210212	0.209444	0.196095	0.196293	0.179597	0.181962	0.142867	0.139958	0.0863474	0.0904194	0.0451287	0.0448851
159.8	0.193907	0.199384	0.16819	0.176394	0.129966	0.126315	0.0903102	0.0867238	0.0591531	0.0522977	0.0249967	0.0241832	0.0204671	0.0189205		159.8	0.214302	0.214251	0.21054	0.209444	0.196358	0.196302	0.179965	0.182014	0.1434	0.140045	0.0864609	0.0904985	0.045307	0.0449314
160	0.19419	0.199397	0.168518	0.176455	0.129708	0.126401	0.0905297	0.0868049	0.0593324	0.0523544	0.0250796	0.0242113	0.0202283	0.0189432		160	0.214358	0.214251	0.210744	0.209444	0.196313	0.196311	0.179914	0.182065	0.143684	0.140131	0.0864501	0.0905776	0.0453469	0.0449776
160.2	0.19393	0.199411	0.168282	0.176515	0.129168	0.126488	0.0901377	0.0868858	0.0584858	0.0524109	0.0249571	0.0242394	0.0194289	0.018966		160.2	0.214918	0.214251	0.211162	0.209444	0.195757	0.19632	0.180496	0.182116	0.144119	0.140217	0.086586	0.0906565	0.0455478	0.0450239
160.4	0.194102	0.199424	0.168364	0.176575	0.128495	0.126574	0.0902579	0.0869667	0.0585702	0.0524675	0.0246084	0.0242675	0.0197588	0.0189888		160.4	0.21532	0.214251	0.211231	0.209444	0.196124	0.196328	0.180784	0.182166	0.144438	0.140302	0.0868625	0.0907354	0.0464164	0.0450701
160.6	0.194238	0.199438	0.16827	0.176634	0.128495	0.12666	0.0905872	0.0870476	0.0583028	0.052524	0.0249484	0.0242956	0.0194943	0.0190115		160.6	0.216082	0.214251	0.211878	0.209445	0.196681	0.196337	0.181559	0.182217	0.14505	0.140388	0.0875547	0.0908142	0.0467018	0.0451163
160.8	0.194027	0.199451	0.168774	0.176694	0.12917	0.126746	0.0906393	0.0871284	0.058633	0.0525806	0.025116	0.0243236	0.0197717	0.0190343		160.8	0.216368	0.214251	0.212147	0.209445	0.196993	0.196346	0.182546	0.182267	0.145798	0.140474	0.08798	0.090893	0.0466846	0.0451625
161	0.194607	0.199464	0.169034	0.176753	0.129609	0.126831	0.0912799	0.0872092	0.0590409	0.0526371	0.0257882	0.0243517	0.0201671	0.0190571		161	0.21695	0.214251	0.212138	0.209445	0.197136	0.196355	0.182965	0.182318	0.145801	0.140559	0.0881026	0.0909717	0.0466117	0.0452086
161.2	0.194788	0.199477	0.169346	0.176813	0.129279	0.126917	0.091139	0.0872899	0.0594065	0.0526935	0.026323	0.0243798	0.0205474	0.0190798		161.2	0.217147	0.214251	0.21216	0.209445	0.196852	0.196363	0.183058	0.182368	0.145639	0.140644	0.0887582	0.0910503	0.0463	0.0452547
161.4	0.195592	0.199491	0.169848	0.176872	0.129682	0.127003	0.091482	0.0873705	0.0602939	0.05275	0.026891	0.0244079	0.0212811	0.0191026		161.4	0.21719	0.214251	0.212235	0.209445	0.196635	0.196372	0.183503	0.182418	0.145404	0.140729	0.0884964	0.0911289	0.046085	0.0453008
161.6	0.195391	0.199504	0.169626	0.176931	0.129339	0.127088	0.0916483	0.0874511	0.0602273	0.0528064	0.02708	0.0244359	0.0214813	0.0191253		161.6	0.217487	0.214251	0.212051	0.209445	0.1964	0.19638	0.182817	0.182467	0.144721	0.140814	0.0882514	0.0912074	0.0458538	0.0453469
161.8	0.19541	0.199517	0.169985	0.176989	0.129435	0.127173	0.0921888	0.0875316	0.0603977	0.0528629	0.0270717	0.024464	0.0217884	0.0191481		161.8	0.217559	0.214251	0.21234	0.209445	0.196857	0.196389	0.182954	0.182517	0.144851	0.140899	0.0882084	0.0912858	0.0457952	0.045393
162	0.195677	0.199529	0.169691	0.177048	0.129599	0.127258	0.0924302	0.0876121	0.0603094	0.0529193	0.0268986	0.0244921	0.0214399	0.0191708		162	0.217657	0.214251	0.212548	0.209446	0.196903	0.196397	0.182887	0.182567	0.14509	0.140984	0.0881715	0.0913642	0.0456862	0.045439
162.2	0.195636	0.199542	0.169422	0.177106	0.129493	0.127343	0.0925973	0.0876925	0.060474	0.0529757	0.0268888	0.0245201	0.0213249	0.0191936		162.2	0.217145	0.214251	0.212233	0.209446	0.196724	0.196405	0.182578	0.182616	0.144697	0.141069	0.0881186	0.0914425	0.0450414	0.0454851
162.4	0.195388	0.199555	0.169329	0.177165	0.129942	0.127428	0.0925551	0.0877728	0.0606629	0.053032	0.0265187	0.0245481	0.0216335	0.0192163		162.4	0.217237	0.214251	0.212161	0.209446	0.197261	0.196414	0.182283	0.182665	0.144685	0.141153	0.0887464	0.0915207	0.0451626	0.0455311
162.6	0.195996	0.199568	0.169619	0.177223	0.130293	0.127513	0.0928035	0.0878531	0.0612482	0.0530884	0.0271689	0.0245762	0.0224087	0.0192391		162.6	0.217424	0.214251	0.212028	0.209446	0.197208	0.196422	0.182207	0.182714	0.145104	0.141237	0.0890503	0.0915989	0.0450914	0.045577
162.8	0.195942	0.19958	0.169652	0.177281	0.130371	0.127598	0.0928848	0.0879334	0.0613018	0.0531447	0.0272419	0.0246042	0.0222347	0.0192618		162.8	0.217821	0.214251	0.211755	0.209446	0.197143	0.19643	0.182492	0.182763	0.145089	0.141321	0.0890976	0.091677	0.0454113	0.045623
163	0.195756	0.199593	0.169571	0.177339	0.130141	0.127682	0.0927365	0.0880136	0.0611584	0.053201	0.0269443	0.0246322	0.0223658	0.0192846		163	0.218075	0.214251	0.212051	0.209446	0.197488	0.196438	0.182434	0.182812	0.145579	0.141405	0.0892359	0.091755	0.0458482	0.0456689
163.2	0.196298	0.199605	0.17002	0.177396	0.130825	0.127767	0.0927702	0.0880937	0.0617731	0.0532573	0.0270438	0.0246603	0.0224598	0.0193073		163.2	0.218362	0.214251	0.211616	0.209446	0.197055	0.196446	0.182578	0.18286	0.145953	0.141489	0.0887393	0.091833	0.0458801	0.0457148
163.4	0.196006	0.199618	0.169179	0.177454	0.130279	0.127851	0.0921769	0.0881738	0.0614	0.0533135	0.0273631	0.0246883	0.0223339	0.01933		163.4	0.218585	0.214251	0.211307	0.209446	0.197288	0.196454	0.182235	0.182909	0.146353	0.141573	0.088574	0.0919109	0.0460172	0.0457607
163.6	0.195856	0.19963	0.169009	0.177511	0.130347	0.127936	0.0921197	0.0882538	0.061249	0.0533698	0.0271167	0.0247163	0.0224565	0.0193527		163.6	0.217909	0.214251	0.211206	0.209447	0.197269	0.196462	0.181971	0.182957	0.146382	0.141657	0.0881765	0.0919887	0.0461275	0.0458066
163.8	0.195755	0.199642	0.169219	0.177568	0.130693	0.12802	0.0923728	0.0883338	0.0614525	0.053426	0.0270199	0.0247443	0.0223452	0.0193755		163.8	0.217526	0.214251	0.211006	0.209447	0.196736	0.19647	0.181577	0.183005	0.146621	0.14174	0.0879453	0.0920665	0.0463006	0.0458524
164	0.195595	0.199654	0.169306	0.177625	0.131045	0.128104	0.0925674	0.0884137	0.0613121	0.0534822	0.0264064	0.0247723	0.0224032	0.0193982		164	0.217787	0.214251	0.210723	0.209447	0.196787	0.196478	0.181547	0.183053	0.146803	0.141824	0.0880767	0.0921442	0.0463752	0.0458983
164.2	0.195332	0.199666	0.168917	0.177682	0.130892	0.128188	0.0920683	0.0884935	0.0609922	0.0535384	0.0258227	0.0248003	0.0219138	0.0194209		164.2	0.217956	0.214251	0.210731	0.209447	0.19695	0.196486	0.181936	0.183101	0.147401	0.141907	0.0884806	0.0922218	0.0467743	0.0459441
164.4	0.195418	0.199678	0.169402	0.177739	0.13202	0.128271	0.0925254	0.0885733	0.0614794	0.0535945	0.0257623	0.0248283	0.0221426	0.0194436		164.4	0.217875	0.214251	0.209819	0.209447	0.197021	0.196494	0.181513	0.183149	0.147092	0.14199	0.0883802	0.0922994	0.0470789	0.0459898
164.6	0.195392	0.19969	0.169976	0.177795	0.13278	0.128355	0.0929708	0.088653	0.0615785	0.0536507	0.0262652	0.0248563	0.0222433	0.0194664		164.6	0.218281	0.214251	0.210315	0.209447	0.197077	0.196501	0.181869	0.183196	0.14761	0.142073	0.0882046	0.0923769	0.0469768	0.0460356
164.8	0.196099	0.199702	0.170546	0.177852	0.134007	0.128438	0.0931761	0.0887327	0.0619583	0.0537068	0.0264457	0.0248842	0.0225992	0.0194891		164.8	0.217551	0.214251	0.209908	0.209447	0.196587	0.196509	0.181713	0.183243	0.146849	0.142156	0.0881119	0.0924543	0.0465591	0.0460814
165	0.196883	0.199714	0.17151	0.177908	0.134884	0.128522	0.0941132	0.0888124	0.0625991	0.0537629	0.0270796	0.0249122	0.0228823	0.0195118		165	0.217382	0.214251	0.209839	0.209447	0.196369	0.196517	0.181589	0.183291	0.146459	0.142238	0.0883994	0.0925317	0.0465983	0.0461271
165.2	0.196777	0.199726	0.171807	0.177964	0.134994	0.128605	0.0938916	0.0888919	0.0629262	0.053819	0.027074	0.0249402	0.0228824	0.0195345		165.2	0.216846	0.214251	0.20979	0.209447	0.195689	0.196524	0.181855	0.183338	0.146281	0.142321	0.0881167	0.092609	0.0462778	0.0461728
165.4	0.197228	0.199738	0.172255	0.17802	0.135538	0.128688	0.0945141	0.0889715	0.0634584	0.0538751	0.0272897	0.0249682	0.0232256	0.0195572		165.4	0.217086	0.214251	0.210542	0.209448	0.196222	0.196532	0.182742	0.183385	0.146438	0.142403	0.0883292	0.0926862	0.0470284	0.0462184
165.6	0.196864	0.199749	0.172427	0.178076	0.135394	0.128771	0.0943039	0.0890509	0.0632274	0.0539311	0.0268998	0.0249961	0.0226666	0.0195799		165.6	0.216727	0.214251	0.210737	0.209448	0.196446	0.196539	0.182767	0.183431	0.146617	0.142486	0.089001	0.0927634	0.0468482	0.0462641
165.8	0.197101	0.199761	0.172458	0.178131	0.135204	0.128854	0.0943122	0.0891303	0.0630526	0.0539871	0.0269468	0.0250241	0.0226076	0.0196026		165.8	0.216103	0.214251	0.210932	0.209448	0.196749	0.196547	0.182985	0.183478	0.14705	0.142568	0.0892169	0.0928405	0.0468504	0.0463097
166	0.197373	0.199773	0.172105	0.178187	0.135161	0.128937	0.0941723	0.0892097	0.0631331	0.0540431	0.0270849	0.025052	0.0221209	0.0196254		166	0.215842	0.214251	0.210881	0.209448	0.196446	0.196554	0.182808	0.183525	0.146922	0.14265	0.0894595	0.0929175	0.0467697	0.0463553
166.2	0.197374	0.199784	0.172398	0.178242	0.134818	0.12902	0.0941176	0.089289	0.0634533	0.0540991	0.0276656	0.02508	0.0221624	0.0196481		166.2	0.215743	0.214251	0.210883	0.209448	0.196771	0.196562	0.183161	0.183571	0.146485	0.142732	0.0896598	0.0929945	0.0467958	0.0464009
166.4	0.197239	0.199795	0.172809	0.178297	0.134824	0.129103	0.094156	0.0893682	0.0636057	0.0541551	0.0279095	0.0251079	0.0221567	0.0196708		166.4	0.216324	0.214251	0.211456	0.209448	0.197079	0.196569	0.18328	0.183617	0.146388	0.142813	0.0899881	0.0930714	0.0469859	0.0464465
166.6	0.197367	0.199807	0.17323	0.178352	0.134125	0.129185	0.094755	0.0894474	0.0637801	0.054211	0.0280065	0.0251358	0.0222565	0.0196935		166.6	0.216608	0.214251	0.21183	0.209448	0.196966	0.196576	0.183543	0.183663	0.146761	0.142895	0.0898702	0.0931483	0.0473076	0.046492
166.8	0.196931	0.199818	0.172818	0.178407	0.13363	0.129267	0.0946219	0.0895265	0.0629023	0.054267	0.0277212	0.0251638	0.0217745	0.0197162		166.8	0.216122	0.214251	0.211871	0.209448	0.196687	0.196584	0.183499	0.183709	0.146229	0.142977	0.0893668	0.093225	0.0468706	0.0465375
167	0.196298	0.199829	0.173063	0.178462	0.133107	0.12935	0.094404	0.0896056	0.0626638	0.0543229	0.0274961	0.0251917	0.0219567	0.0197388		167	0.21635	0.214251	0.212109	0.209448	0.196862	0.196591	0.183317	0.183755	0.147053	0.143058	0.0893299	0.0933018	0.0470686	0.046583
167.2	0.196501	0.19984	0.173308	0.178516	0.13352	0.129432	0.0946508	0.0896846	0.0625915	0.0543787	0.0275337	0.0252196	0.0219148	0.0197615		167.2	0.216228	0.214251	0.21147	0.209448	0.196541	0.196598	0.182784	0.183801	0.146836	0.143139	0.0890983	0.0933784	0.0469047	0.0466285
167.4	0.195472	0.199852	0.172451	0.178571	0.132382	0.129514	0.0942642	0.0897636	0.0615466	0.0544346	0.0269395	0.0252475	0.021394	0.0197842		167.4	0.216083	0.214251	0.211004	0.209449	0.196114	0.196605	0.181914	0.183846	0.146793	0.14322	0.0889817	0.093455	0.0468522	0.046674
167.6	0.195589	0.199863	0.172466	0.178625	0.132972	0.129596	0.0948777	0.0898425	0.0618967	0.0544905	0.0266816	0.0252754	0.0216515	0.0198069		167.6	0.215677	0.214251	0.210476	0.209449	0.19537	0.196612	0.181239	0.183891	0.1462	0.143301	0.0887634	0.0935315	0.046378	0.0467194
167.8	0.195415	0.199874	0.17277	0.178679	0.132887	0.129678	0.0946641	0.0899213	0.0617318	0.0545463	0.0259744	0.0253033	0.0212572	0.0198296		167.8	0.216017	0.214251	0.210623	0.209449	0.195293	0.196619	0.181234	0.183937	0.145808	0.143382	0.0890871	0.0936079	0.046456	0.0467648
168	0.194975	0.199884	0.172537	0.178733	0.132833	0.129759	0.0944632	0.0900002	0.06132	0.0546021	0.0248985	0.0253312	0.0213756	0.0198523		168	0.216245	0.214251	0.210837	0.209449	0.195614	0.196626	0.181173	0.183982	0.145962	0.143463	0.0891941	0.0936843	0.0466912	0.0468102
168.2	0.195643	0.199895	0.173034	0.178787	0.133762	0.129841	0.095273	0.0900789	0.0619927	0.0546579	0.0252804	0.0253591	0.0214979	0.019875		168.2	0.215729	0.214251	0.210548	0.209449	0.194939	0.196633	0.180405	0.184027	0.145153	0.143543	0.0887641	0.0937607	0.0461863	0.0468556
168.4	0.195769	0.199906	0.17349	0.17884	0.134842	0.129922	0.0959467	0.0901576	0.0623229	0.0547136	0.0255742	0.025387	0.0216603	0.0198976		168.4	0.215984	0.214251	0.210171	0.209449	0.194887	0.19664	0.179979	0.184071	0.145376	0.143624	0.0882853	0.0938369	0.0461994	0.0469009
168.6	0.196194	0.199917	0.173314	0.178894	0.134636	0.130004	0.09633	0.0902362	0.0621905	0.0547694	0.0258608	0.0254149	0.021814	0.0199203		168.6	0.216242	0.214251	0.210415	0.209449	0.195313	0.196647	0.180253	0.184116	0.145969	0.143704	0.0885483	0.0939131	0.0464017	0.0469463
168.8	0.197169	0.199928	0.173718	0.178947	0.135769	0.130085	0.0969361	0.0903148	0.0631812	0.0548251	0.0257954	0.0254428	0.0222511	0.019943		168.8	0.215858	0.214251	0.210734	0.209449	0.195964	0.196654	0.180569	0.184161	0.14608	0.143784	0.0895601	0.0939892	0.0468127	0.0469916
169	0.19741	0.199938	0.173861	0.179001	0.136384	0.130166	0.0970547	0.0903933	0.06388	0.0548808	0.0256023	0.0254707	0.0224822	0.0199657		169	0.216264	0.214251	0.211157	0.209449	0.196553	0.19666	0.181364	0.184205	0.146741	0.143864	0.0904283	0.0940653	0.0475948	0.0470369
169.2	0.197182	0.199949	0.173409	0.179054	0.136499	0.130247	0.0965486	0.0904718	0.0640965	0.0549365	0.0257665	0.0254985	0.0226912	0.0199883		169.2	0.216821	0.214251	0.2118	0.209449	0.197345	0.196667	0.182169	0.184249	0.147166	0.143944	0.0906954	0.0941413	0.0485495	0.0470821
169.4	0.197752	0.199959	0.173471	0.179107	0.136461	0.130328	0.0963772	0.0905502	0.0646195	0.0549922	0.0262845	0.0255264	0.0229681	0.020011		169.4	0.217285	0.214251	0.21237	0.209449	0.198209	0.196674	0.182748	0.184293	0.147704	0.144024	0.0916027	0.0942172	0.0492398	0.0471274
169.6	0.19785	0.19997	0.173279	0.179159	0.136328	0.130409	0.096232	0.0906286	0.0649639	0.0550478	0.0268096	0.0255543	0.0229399	0.0200337		169.6	0.21733	0.214251	0.213061	0.20945	0.198668	0.19668	0.183256	0.184337	0.148535	0.144104	0.0924871	0.0942931	0.0496085	0.0471726
169.8	0.198619	0.19998	0.173071	0.179212	0.136353	0.13049	0.0962168	0.0907069	0.0654648	0.0551034	0.0274962	0.0255821	0.0230325	0.0200563		169.8	0.217791	0.214251	0.21308	0.20945	0.19886	0.196687	0.183476	0.184381	0.149047	0.144183	0.0927348	0.0943689	0.0504026	0.0472178
170	0.19885	0.19999	0.17292	0.179264	0.136101	0.13057	0.0961377	0.0907851	0.0655621	0.0551591	0.0276603	0.0256099	0.0230184	0.020079		170	0.218233	0.214251	0.213444	0.20945	0.199183	0.196693	0.183899	0.184425	0.149432	0.144263	0.0931212	0.0944447	0.0509641	0.047263
170.2	0.198605	0.200001	0.172874	0.179317	0.135765	0.130651	0.0957232	0.0908633	0.0654254	0.0552146	0.0277263	0.0256378	0.0230568	0.0201016		170.2	0.218268	0.214251	0.213477	0.20945	0.199805	0.1967	0.184039	0.184468	0.149531	0.144342	0.0932229	0.0945203	0.0505217	0.0473081
170.4	0.198006	0.200011	0.172929	0.179369	0.135398	0.130731	0.0959698	0.0909415	0.0649126	0.0552702	0.0278148	0.0256656	0.0226866	0.0201243		170.4	0.217869	0.214251	0.213083	0.20945	0.199703	0.196706	0.183702	0.184512	0.14904	0.144421	0.0932613	0.0945959	0.0500707	0.0473533
170.6	0.197893	0.200021	0.173447	0.179421	0.135131	0.130811	0.0961668	0.0910196	0.0649403	0.0553257	0.0282439	0.0256935	0.0227351	0.020147		170.6	0.217562	0.214251	0.213182	0.20945	0.199997	0.196713	0.184195	0.184555	0.149252	0.1445	0.0935183	0.0946715	0.050202	0.0473984
170.8	0.197572	0.200031	0.173014	0.179473	0.135263	0.130891	0.0953885	0.0910976	0.0642262	0.0553813	0.0280493	0.0257213	0.0223483	0.0201696		170.8	0.217357	0.214251	0.212829	0.20945	0.200297	0.196719	0.183807	0.184598	0.149303	0.144579	0.0936947	0.094747	0.0500053	0.0474435
171	0.196795	0.200041	0.173045	0.179525	0.134799	0.130971	0.0944859	0.0911756	0.0634735	0.0554368	0.0278593	0.0257491	0.0221299	0.0201923		171	0.21743	0.214251	0.212212	0.20945	0.200575	0.196726	0.183824	0.184641	0.149625	0.144658	0.0937619	0.0948224	0.05018	0.0474885
171.2	0.196509	0.200051	0.172969	0.179576	0.134711	0.131051	0.0944881	0.0912535	0.0626492	0.0554923	0.0275887	0.0257769	0.0220012	0.0202149		171.2	0.217086	0.214251	0.211587	0.20945	0.200077	0.196732	0.183535	0.184684	0.148965	0.144737	0.0933247	0.0948977	0.0499791	0.0475336
171.4	0.196006	0.200061	0.172667	0.179628	0.134195	0.131131	0.0940352	0.0913314	0.0619631	0.0555477	0.0274046	0.0258048	0.0215799	0.0202376		171.4	0.216918	0.214251	0.210816	0.20945	0.199386	0.196738	0.183243	0.184727	0.148261	0.144815	0.0927496	0.094973	0.0496349	0.0475786
171.6	0.196635	0.200071	0.173026	0.179679	0.134625	0.131211	0.094577	0.0914092	0.0624877	0.0556032	0.0276727	0.0258325	0.0219926	0.0202602		171.6	0.217242	0.214251	0.210643	0.20945	0.198863	0.196744	0.183433	0.184769	0.147682	0.144894	0.0932246	0.0950482	0.0494388	0.0476236
171.8	0.196795	0.200081	0.173453	0.17973	0.134223	0.13129	0.0944729	0.0914869	0.0620103	0.0556586	0.0276485	0.0258604	0.022016	0.0202828		171.8	0.21694	0.214251	0.210401	0.20945	0.198515	0.196751	0.183678	0.184812	0.147538	0.144972	0.0930362	0.0951234	0.0492321	0.0476686
172	0.196863	0.200091	0.173535	0.179781	0.135029	0.13137	0.094933	0.0915646	0.0620583	0.055714	0.0273719	0.0258881	0.0220801	0.0203055		172	0.216853	0.214251	0.210161	0.20945	0.197813	0.196757	0.183241	0.184854	0.147453	0.14505	0.0922644	0.0951985	0.0486168	0.0477136
172.2	0.196835	0.2001	0.173385	0.179832	0.135202	0.131449	0.0956332	0.0916423	0.0620836	0.0557694	0.0273932	0.0259159	0.0215454	0.0203281		172.2	0.216928	0.214251	0.20996	0.20945	0.197484	0.196763	0.182979	0.184896	0.146952	0.145128	0.0918917	0.0952735	0.0486626	0.0477585
172.4	0.196667	0.20011	0.173189	0.179883	0.135105	0.131528	0.0955649	0.0917199	0.062219	0.0558248	0.0277108	0.0259437	0.0215271	0.0203508		172.4	0.217473	0.214251	0.209953	0.209451	0.197565	0.196769	0.183396	0.184938	0.14798	0.145206	0.0917528	0.0953485	0.0487686	0.0478034
172.6	0.196821	0.20012	0.173117	0.179934	0.134681	0.131608	0.095704	0.0917974	0.0627273	0.0558802	0.0275418	0.0259715	0.0213689	0.0203734		172.6	0.21759	0.214251	0.210068	0.209451	0.197911	0.196775	0.1838	0.18498	0.147902	0.145284	0.0919701	0.0954234	0.0486054	0.0478483
172.8	0.197011	0.200129	0.173978	0.179984	0.135638	0.131687	0.0966119	0.0918749	0.0637685	0.0559355	0.0277341	0.0259993	0.0218324	0.020396		172.8	0.217834	0.214251	0.210343	0.209451	0.197853	0.196781	0.183827	0.185022	0.147965	0.145361	0.0924278	0.0954983	0.0492464	0.0478932
173	0.197082	0.200139	0.17358	0.180034	0.135725	0.131765	0.0964339	0.0919524	0.0640412	0.0559908	0.0278248	0.0260271	0.0216243	0.0204186		173	0.218294	0.214251	0.210405	0.209451	0.198065	0.196787	0.184485	0.185064	0.14804	0.145439	0.0927814	0.095573	0.0494578	0.0479381
173.2	0.197145	0.200148	0.173877	0.180085	0.135651	0.131844	0.0964775	0.0920297	0.0644389	0.0560461	0.028245	0.0260548	0.0218963	0.0204413		173.2	0.218736	0.214251	0.210729	0.209451	0.198094	0.196793	0.184705	0.185105	0.148467	0.145516	0.0930634	0.0956477	0.049852	0.0479829
173.4	0.197325	0.200158	0.174114	0.180135	0.135253	0.131923	0.096725	0.0921071	0.0644622	0.0561014	0.0283909	0.0260826	0.0222505	0.0204639		173.4	0.218539	0.214251	0.211012	0.209451	0.197769	0.196799	0.184749	0.185147	0.148757	0.145594	0.0933684	0.0957224	0.0496727	0.0480278
173.6	0.197315	0.200167	0.173587	0.180185	0.135333	0.132002	0.0967494	0.0921843	0.0647557	0.0561566	0.0284767	0.0261104	0.0221841	0.0204865		173.6	0.219211	0.214251	0.21141	0.209451	0.19785	0.196805	0.18517	0.185188	0.149106	0.145671	0.093865	0.095797	0.0499909	0.0480725
173.8	0.197717	0.200176	0.173648	0.180234	0.135861	0.13208	0.0968348	0.0922616	0.0650519	0.0562119	0.02878	0.0261381	0.0218807	0.0205091		173.8	0.219462	0.214251	0.21128	0.209451	0.197841	0.196811	0.184827	0.185229	0.149342	0.145748	0.0938836	0.0958715	0.0499335	0.0481173
174	0.197139	0.200185	0.173273	0.180284	0.135927	0.132158	0.0965455	0.0923387	0.0647271	0.0562671	0.0283992	0.0261658	0.0216776	0.0205318		174	0.218902	0.214251	0.211259	0.209451	0.197999	0.196816	0.184352	0.18527	0.14941	0.145825	0.0933112	0.095946	0.0494891	0.0481621
174.2	0.19666	0.200195	0.17265	0.180334	0.135768	0.132237	0.0961585	0.0924158	0.0645553	0.0563223	0.0282887	0.0261936	0.0211982	0.0205544		174.2	0.21844	0.214251	0.210875	0.209451	0.197765	0.196822	0.183771	0.185311	0.148859	0.145902	0.09326	0.0960204	0.0485924	0.0482068
174.4	0.196661	0.200204	0.172656	0.180383	0.136163	0.132315	0.0962599	0.0924929	0.0641986	0.0563774	0.0284425	0.0262213	0.0206458	0.020577		174.4	0.217436	0.214251	0.2103	0.209451	0.19748	0.196828	0.183168	0.185352	0.148031	0.145978	0.0932843	0.0960947	0.0482449	0.0482515
174.6	0.196806	0.200213	0.172782	0.180432	0.136679	0.132393	0.0959909	0.0925699	0.0642434	0.0564326	0.0287784	0.026249	0.0207225	0.0205996		174.6	0.217067	0.214251	0.210641	0.209451	0.198271	0.196834	0.183201	0.185393	0.14818	0.146055	0.0934769	0.096169	0.0484946	0.0482962
174.8	0.196274	0.200222	0.172256	0.180481	0.136461	0.132471	0.0951044	0.0926469	0.06344	0.0564877	0.0283809	0.0262768	0.0204251	0.0206222		174.8	0.21647	0.214251	0.210148	0.209451	0.198161	0.196839	0.182658	0.185433	0.14812	0.146131	0.0930518	0.0962432	0.0483478	0.0483409
175	0.195731	0.200231	0.17218	0.18053	0.136052	0.132549	0.0947255	0.0927237	0.0629264	0.0565428	0.0283059	0.0263045	0.0207495	0.0206448		175	0.215952	0.214251	0.210217	0.209451	0.198662	0.196845	0.182847	0.185474	0.147839	0.146207	0.0929699	0.0963173	0.0481893	0.0483855
175.2	0.196071	0.20024	0.172227	0.180579	0.136255	0.132626	0.0953246	0.0928006	0.0626389	0.0565979	0.0283882	0.0263322	0.020875	0.0206674		175.2	0.215743	0.214251	0.21023	0.209451	0.198595	0.196851	0.182544	0.185514	0.147929	0.146284	0.0930216	0.0963914	0.0483892	0.0484301
175.4	0.196147	0.200249	0.172038	0.180628	0.136273	0.132704	0.0950626	0.0928774	0.0622114	0.056653	0.0284183	0.0263599	0.0207944	0.02069		175.4	0.215411	0.214251	0.210306	0.209452	0.198818	0.196856	0.182335	0.185554	0.147807	0.14636	0.0926786	0.0964654	0.0483128	0.0484747
175.6	0.196211	0.200258	0.172057	0.180677	0.136389	0.132782	0.0949484	0.0929541	0.0619666	0.0567081	0.0285336	0.0263876	0.0210106	0.0207126		175.6	0.215082	0.214251	0.210183	0.209452	0.198645	0.196862	0.182054	0.185594	0.147869	0.146436	0.0930755	0.0965394	0.0482956	0.0485193
175.8	0.19614	0.200266	0.171811	0.180725	0.13686	0.132859	0.0948333	0.0930308	0.0615602	0.0567631	0.0284711	0.0264153	0.0209929	0.0207352		175.8	0.21461	0.214251	0.210016	0.209452	0.198635	0.196867	0.182174	0.185634	0.148197	0.146511	0.0924722	0.0966133	0.0474808	0.0485639
176	0.195909	0.200275	0.171516	0.180773	0.137439	0.132936	0.0949724	0.0931074	0.0615239	0.0568181	0.027793	0.026443	0.0207813	0.0207578		176	0.214965	0.214251	0.210298	0.209452	0.198581	0.196873	0.182119	0.185674	0.14835	0.146587	0.0921812	0.0966871	0.0471059	0.0486084
176.2	0.195749	0.200284	0.171071	0.180821	0.137329	0.133013	0.0950857	0.093184	0.0617475	0.0568731	0.0279032	0.0264707	0.0209506	0.0207804		176.2	0.215229	0.214251	0.210731	0.209452	0.198964	0.196878	0.182582	0.185713	0.148697	0.146663	0.0922544	0.0967609	0.0473316	0.048653
176.4	0.195964	0.200293	0.171426	0.18087	0.137883	0.133091	0.0953713	0.0932605	0.0624577	0.0569281	0.0285888	0.0264984	0.0220254	0.020803		176.4	0.215304	0.214251	0.210818	0.209452	0.199191	0.196883	0.182678	0.185753	0.149236	0.146738	0.0922386	0.0968346	0.0473757	0.0486975
176.6	0.196396	0.200301	0.171716	0.180917	0.137956	0.133167	0.0960129	0.093337	0.0630329	0.0569831	0.0287877	0.0265261	0.0221462	0.0208256		176.6	0.215539	0.214251	0.210557	0.209452	0.199488	0.196889	0.182725	0.185792	0.14955	0.146813	0.0926551	0.0969082	0.0475913	0.0487419
176.8	0.19695	0.20031	0.172443	0.180965	0.138524	0.133244	0.0968167	0.0934134	0.0634653	0.057038	0.0293385	0.0265538	0.0226745	0.0208481		176.8	0.216215	0.214251	0.210628	0.209452	0.199431	0.196894	0.183294	0.185832	0.150106	0.146889	0.0932956	0.0969818	0.0480338	0.0487864
177	0.197585	0.200318	0.172796	0.181013	0.138456	0.133321	0.0970199	0.0934898	0.0641444	0.0570929	0.0294302	0.0265814	0.0233529	0.0208707		177	0.216299	0.214251	0.21089	0.209452	0.199473	0.196899	0.183857	0.185871	0.150486	0.146964	0.0941151	0.0970553	0.0481406	0.0488308
177.2	0.19768	0.200327	0.173676	0.18106	0.138317	0.133398	0.0974825	0.0935661	0.0642992	0.0571478	0.0297895	0.0266091	0.0242578	0.0208933		177.2	0.216998	0.214251	0.211248	0.209452	0.199387	0.196905	0.184187	0.18591	0.150989	0.147039	0.0947537	0.0971287	0.0484355	0.0488753
177.4	0.197844	0.200335	0.173967	0.181108	0.138019	0.133474	0.0978285	0.0936423	0.0643921	0.0572027	0.0299376	0.0266368	0.0245198	0.0209159		177.4	0.217577	0.214251	0.211502	0.209452	0.199663	0.19691	0.184246	0.185949	0.150766	0.147114	0.0950935	0.0972021	0.048843	0.0489196
177.6	0.198572	0.200344	0.174109	0.181155	0.138414	0.133551	0.0985362	0.0937185	0.0651461	0.0572576	0.0301877	0.0266644	0.0245557	0.0209385		177.6	0.21801	0.214251	0.21134	0.209452	0.199631	0.196915	0.184486	0.185987	0.150651	0.147188	0.0956918	0.0972755	0.0493702	0.048964
177.8	0.198526	0.200352	0.174554	0.181202	0.138598	0.133627	0.0984683	0.0937947	0.0653401	0.0573124	0.0299259	0.0266921	0.0248878	0.020961		177.8	0.217957	0.214251	0.211097	0.209452	0.199076	0.19692	0.184348	0.186026	0.150209	0.147263	0.0954339	0.0973487	0.0493293	0.0490084
178	0.19867	0.20036	0.175336	0.181249	0.138573	0.133703	0.098774	0.0938708	0.0657048	0.0573673	0.0297974	0.0267197	0.0252864	0.0209836		178	0.217999	0.214251	0.211726	0.209452	0.199472	0.196925	0.184687	0.186065	0.150275	0.147337	0.0956464	0.0974219	0.0498988	0.0490527
178.2	0.19921	0.200368	0.175389	0.181296	0.138148	0.133779	0.098989	0.0939468	0.0658742	0.0574221	0.0296075	0.0267473	0.025145	0.0210062		178.2	0.218114	0.214251	0.211687	0.209452	0.199161	0.19693	0.184718	0.186103	0.150059	0.147412	0.096317	0.0974951	0.0498522	0.049097
178.4	0.199129	0.200377	0.176006	0.181343	0.138307	0.133855	0.0993387	0.0940228	0.0657207	0.0574768	0.0296079	0.026775	0.0248984	0.0210288		178.4	0.218125	0.214251	0.211861	0.209452	0.199226	0.196935	0.184982	0.186141	0.150224	0.147486	0.0968654	0.0975682	0.0502815	0.0491413
178.6	0.199283	0.200385	0.176312	0.181389	0.138027	0.133931	0.0995373	0.0940987	0.0661905	0.0575316	0.0300204	0.0268026	0.0248076	0.0210513		178.6	0.218258	0.214251	0.212192	0.209452	0.199458	0.19694	0.18542	0.18618	0.15017	0.14756	0.0972176	0.0976412	0.050973	0.0491856
178.8	0.198699	0.200393	0.176335	0.181436	0.137571	0.134007	0.0994836	0.0941746	0.0660158	0.0575864	0.0298395	0.0268302	0.0246073	0.0210739		178.8	0.218072	0.214251	0.211909	0.209452	0.198735	0.196945	0.185004	0.186218	0.149693	0.147634	0.0967498	0.0977141	0.0506893	0.0492298
179	0.198097	0.200401	0.175445	0.181482	0.137074	0.134083	0.0987992	0.0942504	0.0652596	0.0576411	0.0290477	0.0268578	0.0241707	0.0210964		179	0.217819	0.214251	0.212066	0.209452	0.199095	0.19695	0.184593	0.186256	0.149201	0.147708	0.0968562	0.097787	0.0508016	0.049274
179.2	0.197692	0.200409	0.175204	0.181528	0.136598	0.134159	0.0985489	0.0943262	0.0643563	0.0576958	0.0289915	0.0268855	0.023426	0.021119		179.2	0.217382	0.214251	0.211717	0.209452	0.198557	0.196955	0.18428	0.186294	0.149288	0.147782	0.0963417	0.0978598	0.051076	0.0493183
179.4	0.197179	0.200417	0.174844	0.181575	0.136159	0.134234	0.0977258	0.0944019	0.0635483	0.0577505	0.0288713	0.0269131	0.0229116	0.0211416		179.4	0.21671	0.214251	0.211219	0.209453	0.198484	0.19696	0.184336	0.186331	0.149023	0.147855	0.0959673	0.0979326	0.0506119	0.0493624
179.6	0.196962	0.200425	0.174635	0.18162	0.13639	0.134309	0.0976275	0.0944776	0.0638667	0.0578051	0.0289045	0.0269407	0.0227933	0.0211641		179.6	0.216184	0.214251	0.210661	0.209453	0.198105	0.196965	0.183873	0.186369	0.149074	0.147929	0.0956118	0.0980053	0.0499583	0.0494066
179.8	0.196785	0.200433	0.174094	0.181666	0.136587	0.134385	0.0976337	0.0945532	0.0638194	0.0578598	0.0284337	0.0269683	0.0219543	0.0211867		179.8	0.216205	0.214251	0.210537	0.209453	0.198271	0.19697	0.183986	0.186406	0.149559	0.148002	0.095626	0.098078	0.0492235	0.0494507
180	0.196472	0.200441	0.173691	0.181712	0.136298	0.13446	0.0972593	0.0946288	0.0635781	0.0579144	0.0276934	0.0269959	0.0213622	0.0212092		180	0.215961	0.214251	0.210346	0.209453	0.198101	0.196975	0.18417	0.186444	0.149656	0.148076	0.0951987	0.0981505	0.0491473	0.0494949
180.2	0.19627	0.200448	0.173695	0.181758	0.13636	0.134535	0.0976443	0.0947043	0.0641547	0.057969	0.0279565	0.0270235	0.0216199	0.0212318		180.2	0.215708	0.214251	0.210331	0.209453	0.197804	0.19698	0.184105	0.186481	0.149722	0.148149	0.0948695	0.0982231	0.0490952	0.049539
180.4	0.196293	0.200456	0.173938	0.181803	0.136616	0.13461	0.0980216	0.0947798	0.0641282	0.0580236	0.0281419	0.0270511	0.0215005	0.0212543		180.4	0.215709	0.214251	0.210187	0.209453	0.197539	0.196984	0.183924	0.186518	0.149911	0.148222	0.0946046	0.0982955	0.0489587	0.049583
180.6	0.197097	0.200464	0.1742	0.181848	0.137203	0.134685	0.0987286	0.0948552	0.0649207	0.0580782	0.0286195	0.0270786	0.0215783	0.0212769		180.6	0.215199	0.214251	0.209909	0.209453	0.197181	0.196989	0.18369	0.186555	0.150168	0.148295	0.0942936	0.0983679	0.0482303	0.0496271
180.8	0.197412	0.200472	0.174498	0.181894	0.137517	0.13476	0.0990636	0.0949305	0.0650056	0.0581327	0.0289114	0.0271062	0.0217828	0.0212994		180.8	0.215327	0.214251	0.209805	0.209453	0.197181	0.196994	0.184326	0.186592	0.15084	0.148368	0.0949296	0.0984403	0.0481791	0.0496711
181	0.197427	0.200479	0.174737	0.181939	0.137754	0.134834	0.0985874	0.0950058	0.0654971	0.0581873	0.0293578	0.0271338	0.0219431	0.0213219		181	0.214899	0.214251	0.209893	0.209453	0.197209	0.196998	0.183985	0.186629	0.150813	0.14844	0.094881	0.0985125	0.0481543	0.0497152
181.2	0.197628	0.200487	0.175411	0.181984	0.138082	0.134909	0.098741	0.0950811	0.0655176	0.0582418	0.0296844	0.0271613	0.0224974	0.0213445		181.2	0.21503	0.214251	0.209923	0.209453	0.197756	0.197003	0.184348	0.186665	0.150865	0.148513	0.0951604	0.0985847	0.048268	0.0497592
181.4	0.19798	0.200494	0.175614	0.182029	0.137877	0.134983	0.0987681	0.0951563	0.0655456	0.0582963	0.0295859	0.0271889	0.0224785	0.021367		181.4	0.214848	0.214251	0.209954	0.209453	0.197869	0.197008	0.184223	0.186702	0.150493	0.148585	0.0949467	0.0986569	0.048634	0.0498031
181.6	0.197675	0.200502	0.175408	0.182073	0.137716	0.135058	0.0985124	0.0952314	0.0653522	0.0583508	0.0292186	0.0272164	0.0224413	0.0213896		181.6	0.214762	0.214251	0.20977	0.209453	0.197685	0.197012	0.184388	0.186739	0.150705	0.148658	0.0949339	0.098729	0.0487894	0.0498471
181.8	0.198097	0.200509	0.175802	0.182118	0.138229	0.135132	0.098181	0.0953065	0.0652851	0.0584052	0.0292087	0.027244	0.0230021	0.0214121		181.8	0.215056	0.214251	0.21014	0.209453	0.197724	0.197017	0.184685	0.186775	0.150975	0.14873	0.0949036	0.098801	0.0489257	0.049891
182	0.198522	0.200517	0.176604	0.182162	0.138484	0.135206	0.0985852	0.0953816	0.0652394	0.0584597	0.0297465	0.0272715	0.0227868	0.0214346		182	0.215722	0.214251	0.211376	0.209453	0.198829	0.197021	0.185221	0.186811	0.151965	0.148802	0.0956706	0.098873	0.0496624	0.0499349
182.2	0.198208	0.200524	0.17649	0.182207	0.138612	0.13528	0.0981644	0.0954566	0.0645304	0.0585141	0.0294417	0.0272991	0.0222246	0.0214572		182.2	0.216121	0.214251	0.211286	0.209453	0.198758	0.197026	0.185288	0.186847	0.152172	0.148874	0.0960419	0.0989449	0.0500107	0.0499788
182.4	0.197673	0.200531	0.176562	0.182251	0.138974	0.135354	0.0981632	0.0955315	0.0646532	0.0585685	0.029702	0.0273266	0.0218746	0.0214797		182.4	0.216553	0.214251	0.211942	0.209453	0.198506	0.19703	0.185589	0.186883	0.152724	0.148946	0.0965879	0.0990167	0.0504415	0.0500227
182.6	0.197848	0.200539	0.176418	0.182295	0.138978	0.135428	0.0985255	0.0956064	0.0645319	0.0586228	0.0301745	0.0273541	0.0217297	0.0215022		182.6	0.216541	0.214251	0.211647	0.209453	0.198199	0.197035	0.184899	0.186919	0.152356	0.149018	0.0964214	0.0990885	0.0504692	0.0500666
182.8	0.19771	0.200546	0.176513	0.182339	0.138856	0.135502	0.0986391	0.0956812	0.0638814	0.0586772	0.0298086	0.0273817	0.0217503	0.0215247		182.8	0.21669	0.214251	0.211684	0.209453	0.198523	0.197039	0.184746	0.186955	0.15201	0.149089	0.0965154	0.0991602	0.0503862	0.0501104
183	0.197711	0.200553	0.175707	0.182383	0.138426	0.135575	0.0979045	0.095756	0.0631039	0.0587315	0.0292185	0.0274092	0.021283	0.0215472		183	0.216639	0.214251	0.21187	0.209453	0.198977	0.197044	0.185168	0.18699	0.152558	0.149161	0.0966375	0.0992319	0.0510482	0.0501542
183.2	0.19808	0.20056	0.176283	0.182427	0.138156	0.135649	0.0983903	0.0958307	0.0630964	0.0587859	0.029685	0.0274367	0.0214514	0.0215697		183.2	0.216697	0.214251	0.212035	0.209453	0.199319	0.197048	0.185509	0.187026	0.15313	0.149232	0.0970576	0.0993035	0.0511298	0.050198
183.4	0.198926	0.200568	0.176397	0.18247	0.138231	0.135722	0.098934	0.0959054	0.0633846	0.0588402	0.0296349	0.0274642	0.0217985	0.0215923		183.4	0.216804	0.214251	0.212163	0.209453	0.199668	0.197052	0.185665	0.187061	0.153471	0.149304	0.0974683	0.099375	0.0512803	0.0502418
183.6	0.199979	0.200575	0.176895	0.182514	0.138738	0.135796	0.0996331	0.09598	0.0643012	0.0588944	0.0300433	0.0274917	0.0221726	0.0216148		183.6	0.217182	0.214251	0.212774	0.209453	0.199724	0.197057	0.185555	0.187097	0.153882	0.149375	0.0981851	0.0994465	0.0515302	0.0502855
183.8	0.199824	0.200582	0.176567	0.182557	0.138237	0.135869	0.0990819	0.0960546	0.0641028	0.0589487	0.0295593	0.0275192	0.0217804	0.0216373		183.8	0.217443	0.214251	0.212602	0.209453	0.200028	0.197061	0.185858	0.187132	0.153807	0.149446	0.0986657	0.0995179	0.0521205	0.0503292
184	0.199889	0.200589	0.17691	0.1826	0.13858	0.135942	0.099421	0.0961291	0.0645709	0.0590029	0.0297542	0.0275467	0.0228339	0.0216598		184	0.217255	0.214251	0.212963	0.209453	0.200086	0.197065	0.186402	0.187167	0.154046	0.149517	0.0985746	0.0995893	0.0525997	0.0503729
184.2	0.199772	0.200596	0.177188	0.182644	0.138587	0.136015	0.100246	0.0962036	0.0649376	0.0590572	0.030374	0.0275742	0.0232166	0.0216823		184.2	0.217355	0.214251	0.212974	0.209453	0.199831	0.19707	0.186482	0.187202	0.154122	0.149588	0.098512	0.0996606	0.0527515	0.0504166
184.4	0.199873	0.200603	0.176716	0.182687	0.13879	0.136088	0.100476	0.096278	0.0650005	0.0591114	0.0304028	0.0276017	0.0234826	0.0217048		184.4	0.217417	0.214251	0.21311	0.209453	0.199907	0.197074	0.1867	0.187237	0.154206	0.149658	0.0989537	0.0997318	0.0525772	0.0504603
184.6	0.199746	0.20061	0.177055	0.182729	0.139271	0.136161	0.100649	0.0963523	0.0656242	0.0591656	0.0304413	0.0276292	0.0239407	0.0217273		184.6	0.217228	0.214251	0.213129	0.209454	0.199674	0.197078	0.186294	0.187272	0.153819	0.149729	0.0989319	0.099803	0.0521971	0.0505039
184.8	0.199094	0.200616	0.176669	0.182772	0.139208	0.136233	0.100145	0.0964266	0.0650287	0.0592197	0.0302194	0.0276566	0.0238029	0.0217498		184.8	0.217603	0.214251	0.212882	0.209454	0.199544	0.197082	0.186685	0.187306	0.154041	0.1498	0.0994945	0.0998741	0.0529194	0.0505476
185	0.198714	0.200623	0.176956	0.182815	0.138834	0.136306	0.0998427	0.0965009	0.0653054	0.0592739	0.0303712	0.0276841	0.0239507	0.0217723		185	0.217614	0.214251	0.212874	0.209454	0.199511	0.197086	0.186506	0.187341	0.153637	0.14987	0.0990694	0.0999451	0.0531197	0.0505912
185.2	0.198465	0.20063	0.177096	0.182857	0.13864	0.136379	0.100222	0.0965751	0.0648531	0.059328	0.0299501	0.0277116	0.0243812	0.0217948		185.2	0.21761	0.214251	0.212738	0.209454	0.19977	0.19709	0.18674	0.187375	0.153692	0.14994	0.0991473	0.100016	0.0537445	0.0506347
185.4	0.198169	0.200637	0.176974	0.1829	0.138264	0.136451	0.0999951	0.0966493	0.0643865	0.0593821	0.0298907	0.027739	0.0240968	0.0218173		185.4	0.217646	0.214251	0.212104	0.209454	0.199249	0.197094	0.186353	0.18741	0.153599	0.15001	0.0986041	0.100087	0.0537435	0.0506783
185.6	0.197846	0.200644	0.176945	0.182942	0.139026	0.136523	0.100106	0.0967234	0.0645698	0.0594362	0.0297496	0.0277665	0.0240915	0.0218398		185.6	0.217502	0.214251	0.21159	0.209454	0.199064	0.197098	0.186201	0.187444	0.153937	0.150081	0.0984025	0.100158	0.0536452	0.0507218
185.8	0.198229	0.20065	0.177332	0.182984	0.139636	0.136596	0.100128	0.0967974	0.0640395	0.0594903	0.0298609	0.0277939	0.0240854	0.0218623		185.8	0.217529	0.214251	0.211235	0.209454	0.199185	0.197103	0.185826	0.187478	0.154169	0.15015	0.0980767	0.100229	0.0536626	0.0507654
186	0.197921	0.200657	0.177237	0.183027	0.13927	0.136668	0.100011	0.0968714	0.0640514	0.0595443	0.0293718	0.0278214	0.0232973	0.0218847		186	0.217599	0.214251	0.211119	0.209454	0.199369	0.197107	0.186003	0.187512	0.153644	0.15022	0.098514	0.1003	0.05331	0.0508089
186.2	0.197441	0.200663	0.177117	0.183068	0.139635	0.13674	0.100166	0.0969454	0.0645383	0.0595984	0.029258	0.0278488	0.0230701	0.0219072		186.2	0.217124	0.214251	0.210667	0.209454	0.198963	0.19711	0.185415	0.187546	0.153409	0.15029	0.0979971	0.10037	0.0528608	0.0508523
186.4	0.197527	0.20067	0.177059	0.18311	0.139631	0.136812	0.100742	0.0970193	0.0653775	0.0596524	0.0299383	0.0278762	0.0231791	0.0219297		186.4	0.217275	0.214251	0.210607	0.209454	0.199039	0.197114	0.185121	0.18758	0.153728	0.15036	0.0981701	0.100441	0.0523856	0.0508958
186.6	0.197927	0.200677	0.177073	0.183152	0.139724	0.136883	0.101366	0.0970931	0.0651173	0.0597064	0.0299182	0.0279036	0.0233805	0.0219522		186.6	0.217347	0.214251	0.210243	0.209454	0.199236	0.197118	0.185181	0.187614	0.153378	0.150429	0.0984062	0.100511	0.0519446	0.0509392
186.8	0.197943	0.200683	0.177355	0.183194	0.140059	0.136955	0.101609	0.0971669	0.0650978	0.0597603	0.0296643	0.0279311	0.0232875	0.0219747		186.8	0.217629	0.214251	0.210579	0.209454	0.199912	0.197122	0.185819	0.187647	0.153457	0.150499	0.0987653	0.100582	0.0521125	0.0509827
187	0.19809	0.20069	0.177372	0.183235	0.140009	0.137027	0.10126	0.0972406	0.0653174	0.0598143	0.0296582	0.0279585	0.0231317	0.0219971		187	0.217727	0.214251	0.210549	0.209454	0.200012	0.197126	0.186096	0.187681	0.154041	0.150568	0.0987826	0.100652	0.0519982	0.0510261
187.2	0.198737	0.200696	0.177852	0.183277	0.140312	0.137098	0.101864	0.0973143	0.0661105	0.0598682	0.0299151	0.0279859	0.0234633	0.0220196		187.2	0.217813	0.214251	0.211121	0.209454	0.200362	0.19713	0.18649	0.187714	0.154239	0.150637	0.0992616	0.100723	0.0523026	0.0510694
187.4	0.199462	0.200702	0.178062	0.183318	0.14108	0.13717	0.102326	0.097388	0.0669934	0.0599222	0.0305126	0.0280133	0.0239478	0.0220421		187.4	0.218191	0.214251	0.21091	0.209454	0.200204	0.197134	0.186693	0.187747	0.154031	0.150706	0.0988711	0.100793	0.0528687	0.0511128
187.6	0.199497	0.200709	0.177406	0.183359	0.14108	0.137241	0.102033	0.0974615	0.0670597	0.059976	0.0304158	0.0280407	0.02401	0.0220645		187.6	0.21811	0.214251	0.211069	0.209454	0.200124	0.197138	0.18666	0.187781	0.153736	0.150775	0.0991928	0.100863	0.0530744	0.0511561
187.8	0.19909	0.200715	0.177342	0.1834	0.141066	0.137312	0.101909	0.0975351	0.0669374	0.0600299	0.0302091	0.0280681	0.0241593	0.022087		187.8	0.218073	0.214251	0.210968	0.209454	0.20032	0.197142	0.186918	0.187814	0.153662	0.150844	0.0989362	0.100934	0.0532324	0.0511995
188	0.198946	0.200721	0.177414	0.183441	0.141181	0.137383	0.102174	0.0976086	0.0667949	0.0600838	0.0306513	0.0280955	0.0249193	0.0221095		188	0.218046	0.214251	0.211749	0.209454	0.200333	0.197145	0.187366	0.187847	0.154096	0.150913	0.0989891	0.101004	0.0531517	0.0512427
188.2	0.198765	0.200728	0.177004	0.183482	0.140672	0.137454	0.102056	0.097682	0.0662802	0.0601376	0.030583	0.0281229	0.0242774	0.0221319		188.2	0.218134	0.214251	0.211854	0.209454	0.200149	0.197149	0.187415	0.18788	0.154282	0.150981	0.099048	0.101074	0.0528172	0.051286
188.4	0.198606	0.200734	0.177174	0.183523	0.140852	0.137525	0.101835	0.0977554	0.0663576	0.0601914	0.0303133	0.0281503	0.0239713	0.0221544		188.4	0.217958	0.214251	0.211948	0.209454	0.199846	0.197153	0.187216	0.187912	0.153886	0.15105	0.0990236	0.101144	0.0521326	0.0513293
188.6	0.198004	0.20074	0.177807	0.183563	0.140899	0.137596	0.101556	0.0978287	0.0658767	0.0602453	0.0301372	0.0281777	0.0238712	0.0221769		188.6	0.217636	0.214251	0.212101	0.209454	0.19973	0.197156	0.186862	0.187945	0.153795	0.151118	0.0986154	0.101214	0.0522943	0.0513725
188.8	0.197762	0.200746	0.177898	0.183604	0.140739	0.137667	0.101768	0.097902	0.0654479	0.060299	0.0300925	0.028205	0.0237993	0.0221993		188.8	0.217671	0.214251	0.211713	0.209454	0.199794	0.19716	0.186759	0.187978	0.153911	0.151186	0.0985651	0.101284	0.0528394	0.0514157
189	0.197359	0.200752	0.17802	0.183644	0.140152	0.137738	0.101933	0.0979752	0.0651739	0.0603528	0.0301021	0.0282324	0.0232661	0.0222218		189	0.217536	0.214251	0.21137	0.209454	0.199918	0.197164	0.18671	0.18801	0.154374	0.151255	0.0983253	0.101354	0.0527201	0.0514589
189.2	0.197426	0.200758	0.178053	0.183684	0.140201	0.137808	0.102066	0.0980484	0.0649224	0.0604065	0.0295931	0.0282598	0.0232817	0.0222442		189.2	0.217005	0.214251	0.210763	0.209454	0.199625	0.197167	0.186172	0.188043	0.153744	0.151323	0.0976846	0.101423	0.0522626	0.0515021
189.4	0.197701	0.200764	0.178411	0.183724	0.140027	0.137879	0.102024	0.0981215	0.0649293	0.0604603	0.0292125	0.0282871	0.0230354	0.0222667		189.4	0.216374	0.214251	0.210395	0.209454	0.1989	0.197171	0.185597	0.188075	0.153384	0.151391	0.0973461	0.101493	0.0516158	0.0515452
189.6	0.197317	0.20077	0.17838	0.183765	0.140469	0.137949	0.102403	0.0981946	0.0653869	0.060514	0.0286619	0.0283145	0.0228014	0.0222891		189.6	0.215477	0.214251	0.210459	0.209454	0.198603	0.197175	0.185074	0.188107	0.153234	0.151458	0.0970329	0.101563	0.0514619	0.0515884
189.8	0.197195	0.200776	0.177986	0.183804	0.139593	0.138019	0.101556	0.0982676	0.0642449	0.0605677	0.0283468	0.0283418	0.0216566	0.0223115		189.8	0.215698	0.214251	0.210475	0.209454	0.19864	0.197178	0.184688	0.188139	0.153331	0.151526	0.0972753	0.101632	0.0517023	0.0516315
190	0.196978	0.200782	0.177548	0.183844	0.139382	0.138089	0.10159	0.0983406	0.0646131	0.0606213	0.0282721	0.0283692	0.0212988	0.022334		190	0.215126	0.214251	0.21031	0.209454	0.198215	0.197182	0.184289	0.188171	0.153156	0.151594	0.097848	0.101702	0.051113	0.0516746
190.2	0.196536	0.200788	0.177484	0.183884	0.13927	0.138159	0.101263	0.0984135	0.0646432	0.060675	0.0282212	0.0283965	0.0211992	0.0223564		190.2	0.215327	0.214251	0.2098	0.209454	0.197949	0.197185	0.183582	0.188203	0.153579	0.151661	0.0976232	0.101771	0.0513955	0.0517176
190.4	0.196758	0.200794	0.177432	0.183924	0.139205	0.138229	0.10104	0.0984864	0.0640918	0.0607286	0.0283852	0.0284238	0.0210982	0.0223789		190.4	0.215547	0.214251	0.209517	0.209454	0.197824	0.197189	0.183635	0.188235	0.154258	0.151729	0.0980219	0.101841	0.0512856	0.0517607
190.6	0.196795	0.2008	0.176954	0.183963	0.139145	0.138299	0.10078	0.0985592	0.063892	0.0607822	0.0278081	0.0284512	0.0208549	0.0224013		190.6	0.215741	0.214251	0.209667	0.209454	0.197611	0.197192	0.184078	0.188266	0.15469	0.151796	0.0986048	0.10191	0.0514386	0.0518037
190.8	0.196653	0.200806	0.177038	0.184002	0.1395	0.138369	0.100549	0.098632	0.0645163	0.0608358	0.027822	0.0284785	0.0204882	0.0224237		190.8	0.215965	0.214251	0.210303	0.209454	0.198272	0.197196	0.184625	0.188298	0.156037	0.151863	0.0990137	0.10198	0.0520237	0.0518467
191	0.197045	0.200812	0.176921	0.184042	0.139382	0.138439	0.0998101	0.0987047	0.0651777	0.0608894	0.0279346	0.0285058	0.02026	0.0224462		191	0.215805	0.214251	0.21032	0.209454	0.198215	0.197199	0.184615	0.188329	0.156425	0.15193	0.0991835	0.102049	0.0520524	0.0518897
191.2	0.197346	0.200817	0.176585	0.184081	0.139956	0.138508	0.100696	0.0987774	0.0660371	0.0609429	0.0280258	0.0285331	0.020477	0.0224686		191.2	0.21623	0.214251	0.21066	0.209454	0.198027	0.197203	0.184901	0.188361	0.156744	0.151997	0.0994364	0.102118	0.0524551	0.0519327
191.4	0.196987	0.200823	0.175967	0.18412	0.140232	0.138578	0.100668	0.09885	0.0662945	0.0609965	0.0283289	0.0285604	0.0206086	0.022491		191.4	0.216726	0.214251	0.210572	0.209454	0.197968	0.197206	0.185313	0.188392	0.156609	0.152064	0.0997434	0.102187	0.0529132	0.0519756
191.6	0.196867	0.200829	0.175417	0.184159	0.139886	0.138647	0.100476	0.0989225	0.0661401	0.06105	0.0280963	0.0285877	0.0211153	0.0225134		191.6	0.216628	0.214251	0.210792	0.209454	0.197872	0.197209	0.185484	0.188423	0.156723	0.152131	0.100148	0.102256	0.0527738	0.0520186
191.8	0.197351	0.200835	0.176235	0.184198	0.140184	0.138716	0.101018	0.0989951	0.0667933	0.0611035	0.0289439	0.028615	0.0218105	0.0225359		191.8	0.216369	0.214251	0.2107	0.209454	0.197425	0.197213	0.185847	0.188454	0.15668	0.152198	0.0999236	0.102325	0.0520196	0.0520615
192	0.197476	0.20084	0.176087	0.184237	0.140129	0.138786	0.100819	0.0990675	0.0670944	0.061157	0.0294802	0.0286423	0.0223418	0.0225583		192	0.216315	0.214251	0.210914	0.209455	0.197215	0.197216	0.18618	0.188485	0.156958	0.152264	0.0999475	0.102394	0.0517811	0.0521044
192.2	0.197862	0.200846	0.176103	0.184275	0.140456	0.138855	0.100903	0.0991399	0.0674114	0.0612104	0.0295144	0.0286696	0.0224486	0.0225807		192.2	0.216447	0.214251	0.211158	0.209455	0.197741	0.197219	0.186581	0.188516	0.157456	0.152331	0.100151	0.102463	0.0515434	0.0521472
192.4	0.19787	0.200851	0.176663	0.184314	0.140641	0.138924	0.10104	0.0992123	0.0677229	0.0612639	0.0296781	0.0286969	0.0228696	0.0226031		192.4	0.216339	0.214251	0.211175	0.209455	0.198032	0.197223	0.186523	0.188547	0.156972	0.152397	0.0998854	0.102532	0.0514175	0.0521901
192.6	0.197897	0.200857	0.176797	0.184352	0.140674	0.138992	0.100918	0.0992846	0.0676273	0.0613173	0.0294819	0.0287242	0.0229868	0.0226255		192.6	0.216306	0.214251	0.211007	0.209455	0.198407	0.197226	0.186823	0.188578	0.156889	0.152463	0.0998196	0.102601	0.0517879	0.0522329
192.8	0.198432	0.200862	0.177237	0.18439	0.140873	0.139061	0.101467	0.0993569	0.0680132	0.0613707	0.0296037	0.0287514	0.0232558	0.0226479		192.8	0.216497	0.214251	0.210308	0.209455	0.198364	0.197229	0.186838	0.188608	0.156154	0.152529	0.0992932	0.10267	0.051004	0.0522757
193	0.199067	0.200868	0.177429	0.184429	0.141203	0.13913	0.101748	0.0994291	0.0681414	0.0614241	0.0295244	0.0287787	0.0233363	0.0226703		193	0.216053	0.214251	0.209823	0.209455	0.198359	0.197232	0.18695	0.188639	0.155795	0.152595	0.0989641	0.102738	0.0506646	0.0523185
193.2	0.199966	0.200873	0.178025	0.184467	0.141649	0.139199	0.102073	0.0995012	0.0687625	0.0614775	0.0294427	0.028806	0.024144	0.0226928		193.2	0.215562	0.214251	0.209605	0.209455	0.198119	0.197236	0.187034	0.188669	0.154619	0.152661	0.0986628	0.102807	0.0502887	0.0523612
193.4	0.200281	0.200879	0.17849	0.184505	0.141812	0.139267	0.102393	0.0995734	0.0688589	0.0615308	0.0295949	0.0288332	0.0244547	0.0227152		193.4	0.215537	0.214251	0.210221	0.209455	0.198367	0.197239	0.18752	0.188699	0.154778	0.152727	0.0994102	0.102875	0.0508366	0.052404
193.6	0.200673	0.200884	0.179265	0.184543	0.142504	0.139336	0.103105	0.0996454	0.0686776	0.0615841	0.0297849	0.0288605	0.0249479	0.0227376		193.6	0.215413	0.214251	0.210201	0.209455	0.198393	0.197242	0.187593	0.18873	0.154752	0.152793	0.0995134	0.102944	0.0512156	0.0524467
193.8	0.200516	0.20089	0.179053	0.18458	0.142238	0.139404	0.102465	0.0997174	0.0674524	0.0616374	0.0298446	0.0288877	0.0246891	0.02276		193.8	0.215701	0.214251	0.210163	0.209455	0.198837	0.197245	0.187476	0.18876	0.154721	0.152858	0.0993727	0.103012	0.0514474	0.0524894
194	0.200629	0.200895	0.17951	0.184618	0.142506	0.139472	0.10265	0.0997894	0.0674592	0.0616907	0.0299493	0.028915	0.0252513	0.0227824		194	0.215396	0.214251	0.209961	0.209455	0.198425	0.197248	0.187345	0.18879	0.154595	0.152924	0.098845	0.103081	0.0515696	0.0525321
194.2	0.201025	0.2009	0.180057	0.184656	0.142592	0.13954	0.102703	0.0998613	0.0671393	0.061744	0.0302668	0.0289422	0.0252536	0.0228048		194.2	0.21545	0.214251	0.209446	0.209455	0.197885	0.197251	0.187565	0.18882	0.154321	0.152989	0.0984307	0.103149	0.0520285	0.0525748
194.4	0.201202	0.200905	0.179741	0.184693	0.142475	0.139608	0.102484	0.0999332	0.0665038	0.0617972	0.0300393	0.0289694	0.0252675	0.0228272		194.4	0.214742	0.214251	0.209527	0.209455	0.197624	0.197254	0.187627	0.18885	0.154799	0.153054	0.0981114	0.103217	0.0519088	0.0526174
194.6	0.201026	0.200911	0.179683	0.184731	0.142722	0.139676	0.102376	0.100005	0.0670521	0.0618505	0.0299401	0.0289967	0.024964	0.0228495		194.6	0.214521	0.214251	0.209516	0.209455	0.197823	0.197258	0.187589	0.188879	0.15514	0.15312	0.0983216	0.103286	0.0523517	0.05266
194.8	0.200642	0.200916	0.179899	0.184768	0.143003	0.139744	0.102497	0.100077	0.0669861	0.0619037	0.0301954	0.0290239	0.0245934	0.0228719		194.8	0.214817	0.214251	0.210155	0.209455	0.198491	0.197261	0.187933	0.188909	0.155813	0.153185	0.098755	0.103354	0.0530524	0.0527026
195	0.200698	0.200921	0.180233	0.184805	0.143178	0.139812	0.102509	0.100148	0.0669815	0.0619569	0.0306661	0.0290511	0.0247671	0.0228943		195	0.215047	0.214251	0.210012	0.209455	0.198171	0.197264	0.187951	0.188939	0.155678	0.15325	0.0986808	0.103422	0.0534674	0.0527452
195.2	0.200707	0.200926	0.180413	0.184842	0.143585	0.13988	0.103808	0.10022	0.067301	0.0620101	0.0311278	0.0290783	0.0249998	0.0229167		195.2	0.215788	0.214251	0.210399	0.209455	0.198381	0.197267	0.188509	0.188968	0.155965	0.153314	0.099323	0.10349	0.05411	0.0527878
195.4	0.200008	0.200931	0.180133	0.184879	0.143078	0.139947	0.103236	0.100292	0.0674033	0.0620632	0.0310351	0.0291055	0.0248984	0.0229391		195.4	0.215733	0.214251	0.210723	0.209455	0.198764	0.19727	0.188901	0.188998	0.155784	0.153379	0.0999434	0.103558	0.0542422	0.0528303
195.6	0.19984	0.200937	0.180034	0.184916	0.143026	0.140015	0.103465	0.100363	0.0672449	0.0621164	0.0315177	0.0291327	0.0250998	0.0229615		195.6	0.21546	0.214251	0.211023	0.209455	0.198731	0.197273	0.18881	0.189027	0.155796	0.153444	0.100051	0.103626	0.0537879	0.0528729
195.8	0.199429	0.200942	0.180237	0.184953	0.143075	0.140082	0.103199	0.100435	0.067234	0.0621695	0.0321937	0.0291599	0.0248407	0.0229839		195.8	0.215499	0.214251	0.211058	0.209455	0.19883	0.197276	0.188864	0.189056	0.156067	0.153508	0.100094	0.103694	0.0532411	0.0529154
196	0.199602	0.200947	0.180426	0.184989	0.14332	0.140149	0.103362	0.100506	0.0675697	0.0622226	0.0323568	0.0291871	0.0249561	0.0230062		196	0.216305	0.214251	0.212043	0.209455	0.199171	0.197279	0.188904	0.189085	0.156737	0.153573	0.100711	0.103761	0.0536075	0.0529579
196.2	0.198886	0.200952	0.17989	0.185026	0.14278	0.140217	0.103001	0.100578	0.0671721	0.0622757	0.0313728	0.0292143	0.0241903	0.0230286		196.2	0.217288	0.214251	0.212563	0.209455	0.200125	0.197281	0.188933	0.189114	0.157035	0.153637	0.101517	0.103829	0.0538272	0.0530003
196.4	0.198276	0.200957	0.179746	0.185062	0.142381	0.140284	0.102566	0.100649	0.0666858	0.0623287	0.0306686	0.0292415	0.0234276	0.023051		196.4	0.217713	0.214251	0.21243	0.209455	0.200555	0.197284	0.18876	0.189143	0.157146	0.153701	0.101997	0.103897	0.053894	0.0530427
196.6	0.198313	0.200962	0.179326	0.185099	0.142013	0.140351	0.101817	0.10072	0.0667895	0.0623818	0.0301238	0.0292687	0.0224509	0.0230733		196.6	0.21787	0.214251	0.211968	0.209455	0.20083	0.197287	0.188712	0.189172	0.157309	0.153766	0.102073	0.103964	0.0536873	0.0530852
196.8	0.199059	0.200967	0.179914	0.185135	0.142011	0.140418	0.102546	0.100792	0.0673783	0.0624348	0.03036	0.0292958	0.0230794	0.0230957		196.8	0.218249	0.214251	0.211668	0.209455	0.200796	0.19729	0.188583	0.189201	0.157075	0.15383	0.102494	0.104032	0.0533987	0.0531276
197	0.199637	0.200971	0.180056	0.185171	0.142443	0.140484	0.102948	0.100863	0.0679681	0.0624878	0.0306841	0.029323	0.0235476	0.0231181		197	0.218054	0.214251	0.211686	0.209455	0.200918	0.197293	0.188681	0.189229	0.157479	0.153893	0.103158	0.104099	0.0533637	0.05317
197.2	0.199866	0.200976	0.180191	0.185207	0.142174	0.140551	0.102788	0.100934	0.068101	0.0625408	0.030571	0.0293502	0.0238865	0.0231404		197.2	0.218331	0.214251	0.211413	0.209455	0.200969	0.197296	0.188816	0.189258	0.157406	0.153957	0.103744	0.104167	0.0532725	0.0532123
197.4	0.200373	0.200981	0.180301	0.185243	0.142216	0.140618	0.10346	0.101005	0.0680858	0.0625938	0.0309812	0.0293773	0.0242693	0.0231628		197.4	0.218233	0.214251	0.211305	0.209455	0.201008	0.197299	0.188711	0.189286	0.157479	0.154021	0.103896	0.104234	0.0533772	0.0532547
197.6	0.200879	0.200986	0.180597	0.185279	0.142393	0.140684	0.10382	0.101076	0.0676069	0.0626467	0.0310232	0.0294045	0.0248724	0.0231852		197.6	0.217717	0.214251	0.211005	0.209455	0.201073	0.197302	0.188155	0.189315	0.157169	0.154085	0.103496	0.104302	0.0532745	0.053297
197.8	0.200626	0.200991	0.180332	0.185315	0.142377	0.140751	0.103289	0.101147	0.0677725	0.0626996	0.0313683	0.0294316	0.0248404	0.0232075		197.8	0.217227	0.214251	0.210854	0.209455	0.201136	0.197304	0.18784	0.189343	0.157091	0.154148	0.10322	0.104369	0.0535687	0.0533393
198	0.201285	0.200996	0.180865	0.18535	0.142911	0.140817	0.10359	0.101218	0.0685706	0.0627526	0.0323466	0.0294588	0.0254474	0.0232299		198	0.216531	0.214251	0.2106	0.209455	0.200214	0.197307	0.187623	0.189371	0.157041	0.154212	0.102894	0.104436	0.0537532	0.0533816
198.2	0.20109	0.201	0.180754	0.185386	0.143087	0.140883	0.103571	0.101289	0.0688408	0.0628054	0.0323352	0.0294859	0.0250598	0.0232522		198.2	0.215266	0.214251	0.209972	0.209455	0.199081	0.19731	0.187429	0.189399	0.156736	0.154275	0.102552	0.104503	0.0535141	0.0534238
198.4	0.200825	0.201005	0.18036	0.185421	0.143154	0.14095	0.103352	0.10136	0.0689483	0.0628583	0.0317219	0.029513	0.0250167	0.0232746		198.4	0.214829	0.214251	0.210028	0.209455	0.198954	0.197313	0.187512	0.189427	0.156957	0.154338	0.102564	0.10457	0.0542494	0.0534661
198.6	0.200932	0.20101	0.180647	0.185457	0.143367	0.141016	0.103593	0.101431	0.0693105	0.0629112	0.0320534	0.0295402	0.0246459	0.0232969		198.6	0.215105	0.214251	0.21032	0.209455	0.199338	0.197315	0.187821	0.189455	0.157697	0.154401	0.103186	0.104638	0.0550477	0.0535083
198.8	0.200988	0.201014	0.180728	0.185492	0.143779	0.141082	0.104174	0.101501	0.0695232	0.062964	0.0324639	0.0295673	0.0249273	0.0233193		198.8	0.215412	0.214251	0.210936	0.209455	0.199372	0.197318	0.188369	0.189483	0.158109	0.154464	0.103274	0.104705	0.0556362	0.0535505
199	0.201589	0.201019	0.180937	0.185527	0.144706	0.141148	0.105084	0.101572	0.0701221	0.0630168	0.0330754	0.0295944	0.0254895	0.0233416		199	0.214855	0.214251	0.210797	0.209455	0.199077	0.197321	0.188407	0.189511	0.157998	0.154527	0.103076	0.104771	0.0555433	0.0535927
199.2	0.201298	0.201024	0.180585	0.185562	0.14457	0.141213	0.105287	0.101643	0.0702068	0.0630696	0.0329777	0.0296215	0.0248823	0.023364		199.2	0.214477	0.214251	0.211058	0.209455	0.199086	0.197323	0.188284	0.189539	0.15751	0.15459	0.103063	0.104838	0.0552474	0.0536348
199.4	0.200286	0.201028	0.180214	0.185597	0.144244	0.141279	0.104619	0.101713	0.0701145	0.0631224	0.032564	0.0296486	0.024259	0.0233863		199.4	0.214597	0.214251	0.211342	0.209455	0.199353	0.197326	0.188316	0.189566	0.157752	0.154653	0.103197	0.104905	0.0552021	0.053677
199.6	0.200184	0.201033	0.180502	0.185632	0.144881	0.141345	0.104638	0.101784	0.0701242	0.0631752	0.0331824	0.0296757	0.024632	0.0234086		199.6	0.214539	0.214251	0.211522	0.209455	0.199071	0.197329	0.18824	0.189594	0.158139	0.154715	0.102918	0.104972	0.0551133	0.0537191
199.8	0.200025	0.201037	0.180738	0.185667	0.145095	0.14141	0.104509	0.101855	0.0700594	0.0632279	0.0331402	0.0297028	0.0244596	0.023431		199.8	0.214949	0.214251	0.211734	0.209455	0.19917	0.197331	0.188427	0.189621	0.158437	0.154778	0.102528	0.105039	0.0554308	0.0537612
200	0.200131	0.201042	0.180819	0.185702	0.14499	0.141476	0.104623	0.101925	0.0702849	0.0632806	0.0324163	0.0297299	0.0243688	0.0234533		200	0.215962	0.214251	0.212141	0.209455	0.198843	0.197334	0.188217	0.189649	0.158445	0.15484	0.102802	0.105105	0.055744	0.0538033
200.2	0.198668	0.201046	0.179487	0.185736	0.143926	0.141541	0.10364	0.101995	0.0692487	0.0633333	0.0307278	0.029757	0.0231606	0.0234756		200.2	0.216149	0.214251	0.211933	0.209455	0.198859	0.197336	0.188021	0.189676	0.15829	0.154902	0.102879	0.105172	0.055895	0.0538454
200.4	0.198728	0.201051	0.179839	0.185771	0.143999	0.141606	0.10335	0.102066	0.0690575	0.063386	0.0301664	0.0297841	0.0233701	0.023498		200.4	0.21551	0.214251	0.211496	0.209455	0.197997	0.197339	0.187767	0.189703	0.157863	0.154965	0.102383	0.105238	0.0552587	0.0538874
200.6	0.198989	0.201055	0.179701	0.185805	0.14369	0.141672	0.102523	0.102136	0.0689062	0.0634387	0.0300903	0.0298112	0.0229687	0.0235203		200.6	0.215179	0.214251	0.211534	0.209455	0.197581	0.197342	0.187814	0.18973	0.157795	0.155027	0.10248	0.105305	0.0551132	0.0539294
200.8	0.199182	0.20106	0.180119	0.185839	0.143573	0.141737	0.102864	0.102206	0.0683008	0.0634914	0.029737	0.0298383	0.0230792	0.0235426		200.8	0.21517	0.214251	0.211122	0.209455	0.196823	0.197344	0.187498	0.189757	0.15764	0.155089	0.102662	0.105371	0.0549179	0.0539714
201	0.199494	0.201064	0.17952	0.185874	0.143362	0.141802	0.102702	0.102277	0.0680043	0.063544	0.0298338	0.0298653	0.0229799	0.0235649		201	0.214819	0.214251	0.210818	0.209455	0.197009	0.197347	0.187494	0.189784	0.157598	0.155151	0.102595	0.105438	0.0544251	0.0540134
201.2	0.199714	0.201069	0.179385	0.185908	0.142755	0.141867	0.102725	0.102347	0.0674368	0.0635966	0.0296819	0.0298924	0.0227248	0.0235872		201.2	0.214885	0.214251	0.210508	0.209455	0.1971	0.197349	0.187455	0.189811	0.157217	0.155212	0.102996	0.105504	0.0544007	0.0540554
201.4	0.200159	0.201073	0.179086	0.185942	0.142613	0.141932	0.102898	0.102417	0.0672373	0.0636492	0.0300835	0.0299195	0.0225688	0.0236096		201.4	0.214667	0.214251	0.210822	0.209455	0.197142	0.197352	0.187252	0.189838	0.156945	0.155274	0.102754	0.10557	0.0545617	0.0540973
201.6	0.200539	0.201077	0.17932	0.185976	0.143098	0.141996	0.103305	0.102487	0.0675058	0.0637018	0.0304187	0.0299465	0.0229043	0.0236319		201.6	0.214659	0.214251	0.211089	0.209455	0.1979	0.197354	0.187004	0.189864	0.157019	0.155336	0.103345	0.105637	0.0549914	0.0541392
201.8	0.200781	0.201082	0.17987	0.18601	0.143306	0.142061	0.103314	0.102557	0.0682394	0.0637543	0.0310433	0.0299736	0.0230999	0.0236542		201.8	0.214482	0.214251	0.211264	0.209455	0.198244	0.197357	0.18753	0.189891	0.157152	0.155397	0.103549	0.105703	0.0554101	0.0541811
202	0.201191	0.201086	0.180341	0.186043	0.143722	0.142125	0.103954	0.102627	0.0687111	0.0638069	0.0317301	0.0300006	0.023354	0.0236765		202	0.214681	0.214251	0.21193	0.209455	0.198638	0.197359	0.188341	0.189918	0.157669	0.155459	0.104053	0.105769	0.0556595	0.054223
202.2	0.201245	0.20109	0.1804	0.186077	0.143779	0.14219	0.104465	0.102697	0.0687997	0.0638594	0.0313616	0.0300276	0.0232126	0.0236988		202.2	0.214918	0.214251	0.21221	0.209455	0.199423	0.197362	0.18902	0.189944	0.157778	0.15552	0.104649	0.105835	0.0560119	0.0542649
202.4	0.201424	0.201094	0.180318	0.186111	0.143995	0.142254	0.10504	0.102767	0.0690979	0.0639119	0.0315952	0.0300547	0.0233962	0.0237211		202.4	0.215841	0.214251	0.212963	0.209455	0.200507	0.197364	0.189884	0.18997	0.158208	0.155581	0.105285	0.105901	0.0570136	0.0543067
202.6	0.201622	0.201099	0.180704	0.186144	0.144785	0.142319	0.105515	0.102837	0.0695539	0.0639644	0.0322797	0.0300817	0.0238118	0.0237434		202.6	0.216274	0.214251	0.213281	0.209455	0.201256	0.197366	0.19001	0.189997	0.158571	0.155642	0.105811	0.105967	0.0569168	0.0543486
202.8	0.20178	0.201103	0.181146	0.186177	0.145421	0.142383	0.106492	0.102906	0.0704118	0.0640168	0.0327975	0.0301087	0.0243901	0.0237657		202.8	0.216429	0.214251	0.213717	0.209455	0.201648	0.197369	0.18999	0.190023	0.158242	0.155703	0.105681	0.106033	0.0570818	0.0543904
203	0.201582	0.201107	0.181157	0.186211	0.14591	0.142447	0.106918	0.102976	0.070419	0.0640693	0.0327171	0.0301357	0.0247634	0.023788		203	0.216141	0.214251	0.213314	0.209455	0.202293	0.197371	0.190047	0.190049	0.158066	0.155764	0.105488	0.106098	0.0567088	0.0544322
203.2	0.200696	0.201111	0.180969	0.186244	0.145869	0.142511	0.106548	0.103046	0.0705058	0.0641217	0.0322963	0.0301628	0.0245105	0.0238103		203.2	0.216701	0.214251	0.21337	0.209455	0.202968	0.197374	0.190515	0.190075	0.158709	0.155825	0.105866	0.106164	0.057164	0.0544739
203.4	0.200416	0.201115	0.180924	0.186277	0.146194	0.142575	0.106531	0.103115	0.0705642	0.0641741	0.0325575	0.0301898	0.0247956	0.0238326		203.4	0.217392	0.214251	0.213365	0.209455	0.202937	0.197376	0.19059	0.190101	0.159633	0.155886	0.106033	0.10623	0.0578191	0.0545157
203.6	0.200501	0.201119	0.181043	0.18631	0.146132	0.142639	0.106364	0.103185	0.0706982	0.0642265	0.0324103	0.0302168	0.0252441	0.0238549		203.6	0.217544	0.214251	0.21322	0.209455	0.202618	0.197378	0.190663	0.190127	0.159902	0.155946	0.105654	0.106296	0.0578688	0.0545574
203.8	0.200398	0.201123	0.181302	0.186343	0.146329	0.142702	0.106124	0.103255	0.070769	0.0642789	0.0325785	0.0302438	0.025363	0.0238772		203.8	0.217772	0.214251	0.21322	0.209455	0.202499	0.19738	0.190446	0.190152	0.160034	0.156007	0.10551	0.106361	0.05823	0.0545991
204	0.200054	0.201127	0.180922	0.186376	0.146226	0.142766	0.105225	0.103324	0.0706018	0.0643312	0.0320963	0.0302708	0.0252834	0.0238995		204	0.217686	0.214251	0.2126	0.209455	0.201864	0.197383	0.189611	0.190178	0.159995	0.156067	0.105201	0.106427	0.0576948	0.0546408
204.2	0.199452	0.201131	0.180498	0.186409	0.145994	0.14283	0.104511	0.103394	0.0701505	0.0643836	0.0312998	0.0302977	0.0246119	0.0239218		204.2	0.216565	0.214251	0.211831	0.209455	0.200917	0.197385	0.188894	0.190204	0.159537	0.156128	0.10471	0.106492	0.0569843	0.0546825
204.4	0.199471	0.201135	0.180633	0.186441	0.146048	0.142893	0.104315	0.103463	0.0696617	0.0644359	0.030984	0.0303247	0.0244151	0.0239441		204.4	0.215994	0.214251	0.211598	0.209455	0.199897	0.197387	0.188523	0.190229	0.15943	0.156188	0.104368	0.106558	0.05614	0.0547241
204.6	0.199062	0.201139	0.179613	0.186474	0.145587	0.142957	0.103809	0.103532	0.0690707	0.0644882	0.0307263	0.0303517	0.0236358	0.0239664		204.6	0.215687	0.214251	0.211281	0.209455	0.199677	0.19739	0.188373	0.190255	0.160011	0.156248	0.104329	0.106623	0.0559428	0.0547657
204.8	0.198826	0.201143	0.179445	0.186506	0.145136	0.14302	0.103961	0.103602	0.0690924	0.0645404	0.0304194	0.0303787	0.0231947	0.0239886		204.8	0.215586	0.214251	0.21034	0.209455	0.198981	0.197392	0.187634	0.19028	0.159612	0.156308	0.10419	0.106688	0.0552675	0.0548073
205	0.198474	0.201147	0.178309	0.186539	0.144116	0.143083	0.103458	0.103671	0.0691497	0.0645927	0.03014	0.0304057	0.0225475	0.0240109		205	0.215716	0.214251	0.210425	0.209455	0.199116	0.197394	0.187671	0.190305	0.159465	0.156368	0.104477	0.106753	0.0548539	0.0548489
205.2	0.198165	0.201151	0.177775	0.186571	0.143002	0.143146	0.103176	0.10374	0.0687515	0.064645	0.0302802	0.0304326	0.021796	0.0240332		205.2	0.215871	0.214251	0.21033	0.209455	0.199039	0.197396	0.187574	0.190331	0.15942	0.156428	0.104637	0.106819	0.0544101	0.0548905
205.4	0.198459	0.201155	0.177794	0.186603	0.142728	0.143209	0.102756	0.103809	0.0687531	0.0646972	0.0303399	0.0304596	0.0215179	0.0240555		205.4	0.215932	0.214251	0.210254	0.209455	0.198903	0.197399	0.187257	0.190356	0.159169	0.156488	0.104516	0.106884	0.0545301	0.054932
205.6	0.198796	0.201159	0.178196	0.186635	0.143398	0.143272	0.103209	0.103878	0.0696229	0.0647494	0.0312084	0.0304865	0.0220422	0.0240777		205.6	0.215898	0.214251	0.209928	0.209455	0.199189	0.197401	0.187304	0.190381	0.159114	0.156547	0.105095	0.106949	0.0546355	0.0549736
205.8	0.199018	0.201163	0.178883	0.186667	0.143473	0.143335	0.103171	0.103947	0.0700349	0.0648016	0.0313659	0.0305135	0.0222903	0.0241		205.8	0.215898	0.214251	0.209758	0.209455	0.198799	0.197403	0.187783	0.190406	0.158864	0.156607	0.10521	0.107014	0.0545847	0.0550151
206	0.199072	0.201167	0.179353	0.186699	0.143605	0.143398	0.103719	0.104016	0.0700361	0.0648537	0.0312213	0.0305404	0.0222139	0.0241223		206	0.215609	0.214251	0.209577	0.209455	0.198614	0.197405	0.18734	0.190431	0.158465	0.156666	0.10505	0.107079	0.054169	0.0550566
206.2	0.199503	0.201171	0.179478	0.186731	0.143846	0.143461	0.104512	0.104085	0.0707039	0.0649059	0.0314592	0.0305674	0.0225489	0.0241445		206.2	0.215461	0.214251	0.209318	0.209455	0.198707	0.197407	0.186817	0.190456	0.157614	0.156726	0.10469	0.107144	0.0538663	0.055098
206.4	0.199219	0.201174	0.179554	0.186763	0.143793	0.143523	0.104054	0.104154	0.0705746	0.064958	0.0315589	0.0305943	0.0225685	0.0241668		206.4	0.215064	0.214251	0.209136	0.209456	0.198419	0.197409	0.186738	0.19048	0.156953	0.156785	0.104411	0.107209	0.0534823	0.0551395
206.6	0.19901	0.201178	0.179934	0.186794	0.144242	0.143586	0.104142	0.104223	0.0710155	0.0650101	0.0313317	0.0306212	0.0231174	0.0241891		206.6	0.214911	0.214251	0.208587	0.209456	0.198247	0.197412	0.186481	0.190505	0.156307	0.156844	0.104692	0.107273	0.053232	0.0551809
206.8	0.199162	0.201182	0.1804	0.186826	0.144559	0.143648	0.104926	0.104292	0.071289	0.0650622	0.0315707	0.0306482	0.0237835	0.0242113		206.8	0.214674	0.214251	0.208637	0.209456	0.198089	0.197414	0.186756	0.19053	0.156669	0.156903	0.104901	0.107338	0.053289	0.0552223
207	0.198754	0.201186	0.180238	0.186858	0.145422	0.143711	0.104882	0.104361	0.0713694	0.0651143	0.0314726	0.0306751	0.0240027	0.0242336		207	0.214161	0.214251	0.207681	0.209456	0.198187	0.197416	0.186814	0.190554	0.15667	0.156962	0.105013	0.107403	0.053214	0.0552637
207.2	0.198263	0.201189	0.180031	0.186889	0.145254	0.143773	0.104608	0.104429	0.0708403	0.0651663	0.0312901	0.030702	0.0235304	0.0242558		207.2	0.21491	0.214251	0.208158	0.209456	0.198069	0.197418	0.186853	0.190579	0.1572	0.157021	0.105496	0.107468	0.053969	0.0553051
207.4	0.19861	0.201193	0.180035	0.18692	0.145034	0.143835	0.104174	0.104498	0.0704129	0.0652184	0.0313495	0.0307289	0.023712	0.0242781		207.4	0.214683	0.214251	0.208105	0.209456	0.197444	0.19742	0.186671	0.190603	0.157275	0.15708	0.104775	0.107532	0.0541031	0.0553464
207.6	0.198789	0.201197	0.180822	0.186952	0.145604	0.143897	0.103999	0.104567	0.0705222	0.0652704	0.0315344	0.0307558	0.0243581	0.0243003		207.6	0.215107	0.214251	0.208619	0.209456	0.197885	0.197422	0.187097	0.190627	0.157873	0.157139	0.104855	0.107597	0.0545472	0.0553878
207.8	0.198596	0.2012	0.181411	0.186983	0.146125	0.143959	0.103678	0.104635	0.0705252	0.0653224	0.0317648	0.0307827	0.0247418	0.0243226		207.8	0.215133	0.214251	0.208823	0.209456	0.198262	0.197424	0.187117	0.190651	0.158213	0.157197	0.10447	0.107661	0.0546747	0.0554291
208	0.19884	0.201204	0.181267	0.187014	0.146699	0.144021	0.104032	0.104704	0.0705474	0.0653744	0.03151	0.0308096	0.0249017	0.0243448		208	0.214812	0.214251	0.208719	0.209456	0.198278	0.197426	0.187069	0.190676	0.158349	0.157256	0.104268	0.107726	0.0547365	0.0554704
208.2	0.199019	0.201207	0.181902	0.187045	0.146733	0.144083	0.104358	0.104772	0.0708522	0.0654263	0.0311696	0.0308365	0.0249747	0.0243671		208.2	0.214932	0.214251	0.209264	0.209456	0.198414	0.197428	0.187391	0.1907	0.15877	0.157314	0.104382	0.10779	0.0551511	0.0555117
208.4	0.198844	0.201211	0.181422	0.187076	0.146127	0.144145	0.104838	0.104841	0.0703008	0.0654783	0.0310986	0.0308634	0.0246448	0.0243893		208.4	0.215345	0.214251	0.20997	0.209456	0.198879	0.19743	0.188029	0.190724	0.159334	0.157372	0.104154	0.107854	0.0556283	0.0555529
208.6	0.199105	0.201215	0.181808	0.187106	0.146237	0.144206	0.105311	0.104909	0.0710807	0.0655302	0.0317653	0.0308903	0.0253811	0.0244116		208.6	0.215629	0.214251	0.210067	0.209456	0.19951	0.197432	0.188851	0.190747	0.159729	0.157431	0.10426	0.107919	0.0562289	0.0555942
208.8	0.200097	0.201218	0.182353	0.187137	0.14629	0.144268	0.105706	0.104977	0.071443	0.0655821	0.0323045	0.0309172	0.0252383	0.0244338		208.8	0.216367	0.214251	0.210377	0.209456	0.200047	0.197434	0.189555	0.190771	0.160039	0.157489	0.104228	0.107983	0.0567038	0.0556354
209	0.200059	0.201222	0.182198	0.187168	0.145684	0.144329	0.10558	0.105046	0.0710732	0.065634	0.0322989	0.030944	0.0248837	0.024456		209	0.216575	0.214251	0.211409	0.209456	0.200697	0.197436	0.18981	0.190795	0.160555	0.157547	0.104498	0.108047	0.0571507	0.0556766
209.2	0.200666	0.201225	0.18244	0.187198	0.145717	0.144391	0.106255	0.105114	0.0709889	0.0656859	0.033362	0.0309709	0.0250351	0.0244783		209.2	0.216792	0.214251	0.211625	0.209456	0.200927	0.197438	0.190228	0.190819	0.16068	0.157605	0.104065	0.108111	0.0573142	0.0557177
209.4	0.201431	0.201229	0.183038	0.187229	0.146475	0.144452	0.106653	0.105182	0.0713537	0.0657377	0.0338618	0.0309978	0.0255996	0.0245005		209.4	0.21697	0.214251	0.211718	0.209456	0.200983	0.19744	0.190536	0.190842	0.160664	0.157663	0.104331	0.108175	0.0578706	0.0557589
209.6	0.201265	0.201232	0.182714	0.187259	0.146713	0.144513	0.107177	0.10525	0.0716324	0.0657896	0.0336436	0.0310246	0.0258722	0.0245227		209.6	0.217038	0.214251	0.211866	0.209456	0.201016	0.197442	0.190581	0.190866	0.160663	0.15772	0.104433	0.108239	0.0577816	0.0558
209.8	0.201495	0.201236	0.182831	0.187289	0.146937	0.144575	0.107644	0.105318	0.0719599	0.0658414	0.033747	0.0310515	0.0256016	0.0245449		209.8	0.216399	0.214251	0.212072	0.209456	0.200762	0.197444	0.190647	0.190889	0.160342	0.157778	0.10415	0.108303	0.057512	0.0558412
210	0.201476	0.201239	0.182294	0.18732	0.146824	0.144636	0.108084	0.105386	0.0716771	0.0658932	0.0333822	0.0310783	0.0252047	0.0245672		210	0.215879	0.214251	0.212039	0.209456	0.200658	0.197446	0.190002	0.190913	0.159933	0.157836	0.103463	0.108367	0.0572057	0.0558823
210.2	0.201797	0.201242	0.182049	0.18735	0.14727	0.144697	0.108572	0.105454	0.0717615	0.065945	0.0340431	0.0311052	0.0254179	0.0245894		210.2	0.216058	0.214251	0.21176	0.209456	0.200713	0.197448	0.190175	0.190936	0.160295	0.157893	0.103711	0.108431	0.0574705	0.0559233
210.4	0.201136	0.201246	0.181742	0.18738	0.14712	0.144758	0.108108	0.105522	0.0711966	0.0659967	0.0335216	0.031132	0.0251125	0.0246116		210.4	0.215686	0.214251	0.211424	0.209456	0.200328	0.19745	0.190206	0.190959	0.160552	0.157951	0.103922	0.108494	0.0571892	0.0559644
210.6	0.20092	0.201249	0.18154	0.18741	0.147263	0.144818	0.10826	0.10559	0.0714158	0.0660485	0.0333931	0.0311588	0.0251127	0.0246338		210.6	0.215264	0.214251	0.210545	0.209456	0.199617	0.197451	0.189743	0.190983	0.160353	0.158008	0.104342	0.108558	0.0568914	0.0560054
210.8	0.201079	0.201253	0.181381	0.18744	0.147758	0.144879	0.108326	0.105658	0.0713367	0.0661002	0.0338101	0.0311856	0.0251395	0.024656		210.8	0.214317	0.214251	0.209788	0.209456	0.198847	0.197453	0.189291	0.191006	0.160602	0.158065	0.104236	0.108622	0.0562283	0.0560465
211	0.200853	0.201256	0.181407	0.18747	0.147511	0.14494	0.107845	0.105726	0.071399	0.0661519	0.033815	0.0312125	0.0248687	0.0246783		211	0.214201	0.214251	0.209158	0.209456	0.198461	0.197455	0.188601	0.191029	0.160386	0.158122	0.104101	0.108685	0.0558304	0.0560875
211.2	0.200492	0.201259	0.181135	0.187499	0.146733	0.145	0.107073	0.105794	0.0704915	0.0662036	0.0331741	0.0312393	0.0245431	0.0247005		211.2	0.214259	0.214251	0.209319	0.209456	0.198294	0.197457	0.18859	0.191052	0.160724	0.158179	0.104586	0.108749	0.0556104	0.0561284
211.4	0.200094	0.201263	0.180614	0.187529	0.146396	0.145061	0.106304	0.105861	0.0702525	0.0662553	0.0321456	0.0312661	0.0245515	0.0247227		211.4	0.213817	0.214251	0.209105	0.209456	0.198335	0.197459	0.1889	0.191075	0.160798	0.158236	0.104673	0.108812	0.0554937	0.0561694
211.6	0.200666	0.201266	0.181572	0.187559	0.146749	0.145121	0.106398	0.105929	0.0709972	0.0663069	0.0328199	0.0312929	0.0250748	0.0247449		211.6	0.213908	0.214251	0.208976	0.209456	0.198361	0.197461	0.189151	0.191097	0.160953	0.158293	0.105245	0.108876	0.0554218	0.0562103
211.8	0.200129	0.201269	0.181426	0.187588	0.146192	0.145182	0.106149	0.105997	0.0711945	0.0663585	0.0320231	0.0313197	0.0247081	0.0247671		211.8	0.213751	0.214251	0.20839	0.209456	0.198122	0.197463	0.189059	0.19112	0.160902	0.15835	0.104905	0.108939	0.0551361	0.0562513
212	0.200168	0.201272	0.181651	0.187617	0.146064	0.145242	0.106538	0.106064	0.0714311	0.0664102	0.0318732	0.0313465	0.0243982	0.0247893		212	0.213655	0.214251	0.208449	0.209456	0.19795	0.197464	0.188919	0.191143	0.160769	0.158406	0.105339	0.109003	0.0551718	0.0562922
212.2	0.200391	0.201276	0.182429	0.187647	0.145924	0.145302	0.106097	0.106132	0.0712556	0.0664617	0.0320052	0.0313733	0.024208	0.0248115		212.2	0.214533	0.214251	0.208913	0.209456	0.197989	0.197466	0.189436	0.191165	0.161402	0.158463	0.105455	0.109066	0.0555858	0.0563331
212.4	0.200109	0.201279	0.182466	0.187676	0.145369	0.145362	0.106242	0.106199	0.0710901	0.0665133	0.0322335	0.0314001	0.0238008	0.0248337		212.4	0.214734	0.214251	0.208739	0.209456	0.197975	0.197468	0.189558	0.191188	0.161188	0.15852	0.105415	0.109129	0.0556002	0.0563739
212.6	0.200241	0.201282	0.183027	0.187705	0.145675	0.145422	0.106533	0.106267	0.0714159	0.0665649	0.032429	0.0314269	0.0246955	0.0248559		212.6	0.215114	0.214251	0.209317	0.209456	0.198353	0.19747	0.190051	0.19121	0.161722	0.158576	0.106149	0.109192	0.0558531	0.0564148
212.8	0.200452	0.201285	0.183095	0.187734	0.145572	0.145482	0.106366	0.106334	0.0708242	0.0666164	0.0319468	0.0314536	0.0239595	0.0248781		212.8	0.215467	0.214251	0.2099	0.209456	0.19845	0.197471	0.189932	0.191233	0.161753	0.158632	0.106284	0.109255	0.0564227	0.0564556
213	0.199887	0.201288	0.183163	0.187763	0.145483	0.145542	0.106923	0.106401	0.0705754	0.066668	0.0317	0.0314804	0.0242782	0.0249003		213	0.215452	0.214251	0.21078	0.209456	0.198932	0.197473	0.190233	0.191255	0.161845	0.158688	0.107058	0.109318	0.0568813	0.0564964
213.2	0.200051	0.201292	0.182701	0.187792	0.145752	0.145602	0.107393	0.106469	0.0709152	0.0667195	0.0320283	0.0315072	0.0248273	0.0249225		213.2	0.216094	0.214251	0.211243	0.209456	0.199308	0.197475	0.191012	0.191277	0.162158	0.158745	0.107299	0.109382	0.0570878	0.0565372
213.4	0.200402	0.201295	0.182832	0.187821	0.146435	0.145661	0.107981	0.106536	0.0712949	0.0667709	0.0321123	0.0315339	0.0253012	0.0249446		213.4	0.21666	0.214251	0.211977	0.209456	0.199666	0.197477	0.191614	0.1913	0.162163	0.158801	0.107906	0.109444	0.0571747	0.056578
213.6	0.199682	0.201298	0.182226	0.18785	0.146061	0.145721	0.108144	0.106603	0.0709492	0.0668224	0.0314578	0.0315607	0.0249404	0.0249668		213.6	0.21695	0.214251	0.212692	0.209456	0.199954	0.197478	0.191802	0.191322	0.162299	0.158857	0.108473	0.109507	0.0572751	0.0566187
213.8	0.199823	0.201301	0.182518	0.187878	0.147048	0.14578	0.108942	0.10667	0.0716536	0.0668739	0.0322368	0.0315875	0.0252559	0.024989		213.8	0.216777	0.214251	0.213009	0.209456	0.200215	0.19748	0.19169	0.191344	0.162372	0.158912	0.108312	0.10957	0.0578826	0.0566595
214	0.200352	0.201304	0.182702	0.187907	0.147757	0.14584	0.109429	0.106737	0.0715711	0.0669253	0.0325797	0.0316142	0.0257644	0.0250112		214	0.217358	0.214251	0.213184	0.209456	0.200289	0.197482	0.191704	0.191366	0.162916	0.158968	0.108654	0.109633	0.0582729	0.0567002
214.2	0.200875	0.201307	0.183176	0.187935	0.148201	0.145899	0.109488	0.106805	0.0713055	0.0669767	0.0331468	0.031641	0.026465	0.0250334		214.2	0.217084	0.214251	0.212992	0.209456	0.200132	0.197483	0.191627	0.191388	0.163508	0.159024	0.109003	0.109696	0.0584974	0.0567409
214.4	0.200683	0.20131	0.183103	0.187964	0.147741	0.145958	0.109238	0.106872	0.0714485	0.0670281	0.0333101	0.0316677	0.0263375	0.0250556		214.4	0.216815	0.214251	0.21302	0.209456	0.199905	0.197485	0.191261	0.19141	0.163093	0.159079	0.109303	0.109758	0.0581876	0.0567815
214.6	0.201184	0.201313	0.182767	0.187992	0.147795	0.146017	0.109203	0.106939	0.071689	0.0670795	0.0338806	0.0316944	0.0267456	0.0250777		214.6	0.216353	0.214251	0.212718	0.209456	0.199849	0.197487	0.190933	0.191431	0.162984	0.159135	0.109544	0.109821	0.0581367	0.0568222
214.8	0.202122	0.201316	0.18275	0.188021	0.148366	0.146076	0.109649	0.107005	0.0720101	0.0671308	0.0343211	0.0317211	0.026804	0.0250999		214.8	0.215474	0.214251	0.212331	0.209456	0.199661	0.197488	0.19044	0.191453	0.162835	0.15919	0.109497	0.109884	0.0578799	0.0568628
215	0.202451	0.201319	0.18279	0.188049	0.14807	0.146135	0.10965	0.107072	0.0723108	0.0671822	0.0343603	0.0317479	0.0271182	0.0251221		215	0.215475	0.214251	0.212682	0.209456	0.199916	0.19749	0.190701	0.191475	0.162823	0.159246	0.110083	0.109946	0.0581731	0.0569034
215.2	0.202266	0.201322	0.182569	0.188077	0.148104	0.146194	0.109244	0.107139	0.072179	0.0672335	0.0339543	0.0317746	0.0268653	0.0251442		215.2	0.214965	0.214251	0.2129	0.209456	0.200403	0.197492	0.191348	0.191496	0.162711	0.159301	0.110375	0.110009	0.0585667	0.056944
215.4	0.202738	0.201325	0.182858	0.188105	0.148197	0.146253	0.109529	0.107206	0.0727261	0.0672848	0.0344031	0.0318013	0.0269372	0.0251664		215.4	0.214366	0.214251	0.21233	0.209456	0.199847	0.197493	0.191269	0.191518	0.162494	0.159356	0.10981	0.110071	0.058474	0.0569846
215.6	0.203241	0.201328	0.183571	0.188133	0.148096	0.146312	0.109738	0.107273	0.0734707	0.0673361	0.0353732	0.031828	0.0267515	0.0251886		215.6	0.21418	0.214251	0.211767	0.209456	0.199611	0.197495	0.191175	0.191539	0.162214	0.159411	0.109343	0.110134	0.0582289	0.0570252
215.8	0.202583	0.201331	0.183475	0.188161	0.147664	0.146371	0.108955	0.107339	0.0730941	0.0673874	0.0346352	0.0318547	0.0261462	0.0252107		215.8	0.214564	0.214251	0.211694	0.209456	0.19936	0.197497	0.191314	0.191561	0.162361	0.159466	0.108563	0.110196	0.0583699	0.0570657
216	0.202121	0.201334	0.183106	0.188189	0.147274	0.146429	0.108509	0.107406	0.0724559	0.0674386	0.034809	0.0318814	0.0253336	0.0252329		216	0.214785	0.214251	0.211683	0.209456	0.199022	0.197498	0.191271	0.191582	0.161972	0.159521	0.108467	0.110258	0.0583139	0.0571062
216.2	0.20199	0.201337	0.183521	0.188216	0.147237	0.146488	0.107898	0.107473	0.0722169	0.0674898	0.0350176	0.0319081	0.0256126	0.0252551		216.2	0.215538	0.214251	0.211665	0.209456	0.199108	0.1975	0.191795	0.191603	0.162383	0.159576	0.108787	0.11032	0.058635	0.0571467
216.4	0.201025	0.20134	0.183103	0.188244	0.146659	0.146546	0.107748	0.107539	0.0717886	0.0675411	0.0342827	0.0319348	0.0252313	0.0252772		216.4	0.215298	0.214251	0.211395	0.209456	0.199288	0.197501	0.191307	0.191624	0.162118	0.15963	0.108663	0.110382	0.0588749	0.0571872
216.6	0.200422	0.201342	0.18271	0.188272	0.146458	0.146604	0.107451	0.107606	0.0714477	0.0675923	0.033708	0.0319615	0.0252752	0.0252994		216.6	0.215516	0.214251	0.211549	0.209456	0.199102	0.197503	0.191237	0.191645	0.162077	0.159685	0.108644	0.110445	0.0593091	0.0572277
216.8	0.200102	0.201345	0.182982	0.188299	0.14649	0.146663	0.107872	0.107672	0.0714371	0.0676434	0.0336619	0.0319882	0.024711	0.0253215		216.8	0.215136	0.214251	0.21077	0.209456	0.198666	0.197504	0.190819	0.191666	0.161557	0.159739	0.108007	0.110507	0.059517	0.0572681
217	0.199786	0.201348	0.182881	0.188327	0.146869	0.146721	0.108117	0.107738	0.0716804	0.0676946	0.0337243	0.0320148	0.0248242	0.0253437		217	0.215021	0.214251	0.210486	0.209456	0.199053	0.197506	0.191116	0.191687	0.161549	0.159794	0.107714	0.110569	0.0598347	0.0573085
217.2	0.19949	0.201351	0.182657	0.188354	0.146875	0.146779	0.107986	0.107805	0.0717316	0.0677457	0.0336847	0.0320415	0.0245601	0.0253658		217.2	0.215066	0.214251	0.21044	0.209456	0.199198	0.197508	0.190817	0.191708	0.161908	0.159848	0.107634	0.110631	0.0597264	0.0573489
217.4	0.199372	0.201354	0.182866	0.188381	0.147425	0.146837	0.108	0.107871	0.0715881	0.0677968	0.0336896	0.0320682	0.0243119	0.025388		217.4	0.21499	0.214251	0.210496	0.209456	0.199305	0.197509	0.190635	0.191729	0.161786	0.159902	0.107648	0.110692	0.05981	0.0573893
217.6	0.198825	0.201356	0.182703	0.188408	0.147289	0.146895	0.107788	0.107937	0.0716758	0.067848	0.0335052	0.0320948	0.0238321	0.0254101		217.6	0.215181	0.214251	0.210226	0.209456	0.199307	0.197511	0.190322	0.19175	0.162367	0.159957	0.107385	0.110754	0.0599254	0.0574297
217.8	0.199277	0.201359	0.182645	0.188436	0.147948	0.146953	0.108044	0.108004	0.0725381	0.067899	0.0337429	0.0321215	0.0241701	0.0254322		217.8	0.214982	0.214251	0.210245	0.209456	0.199254	0.197512	0.189865	0.191771	0.162544	0.160011	0.106985	0.110816	0.0600881	0.05747
218	0.200316	0.201362	0.183086	0.188463	0.148379	0.147011	0.10807	0.10807	0.0727532	0.0679501	0.034185	0.0321482	0.0247604	0.0254544		218	0.215252	0.214251	0.210231	0.209456	0.199079	0.197514	0.189881	0.191791	0.163073	0.160065	0.107512	0.110878	0.0598622	0.0575104
218.2	0.200411	0.201365	0.183048	0.18849	0.148116	0.147068	0.108007	0.108136	0.0726887	0.0680011	0.0340252	0.0321748	0.024806	0.0254765		218.2	0.214801	0.214251	0.209817	0.209456	0.198899	0.197515	0.189115	0.191812	0.162586	0.160119	0.107236	0.11094	0.0595174	0.0575507
218.4	0.200528	0.201367	0.183018	0.188517	0.148239	0.147126	0.108441	0.108202	0.0732396	0.0680522	0.0342363	0.0322014	0.0246786	0.0254987		218.4	0.215233	0.214251	0.209951	0.209456	0.199405	0.197517	0.189349	0.191832	0.162559	0.160172	0.107794	0.111001	0.0598483	0.057591
218.6	0.201404	0.20137	0.183011	0.188543	0.148728	0.147184	0.1092	0.108268	0.0736955	0.0681032	0.0343354	0.0322281	0.0248623	0.0255208		218.6	0.214879	0.214251	0.210119	0.209456	0.199708	0.197518	0.189346	0.191853	0.16294	0.160226	0.107784	0.111063	0.0602324	0.0576312
218.8	0.20185	0.201373	0.182929	0.18857	0.149142	0.147241	0.109435	0.108334	0.0738668	0.0681542	0.0341562	0.0322547	0.0243872	0.0255429		218.8	0.21445	0.214251	0.209942	0.209456	0.19983	0.197519	0.189408	0.191873	0.162773	0.16028	0.107478	0.111124	0.060535	0.0576715
219	0.201733	0.201376	0.182983	0.188597	0.149342	0.147298	0.109315	0.1084	0.073828	0.0682052	0.0338977	0.0322813	0.0246601	0.025565		219	0.214504	0.214251	0.210611	0.209456	0.200271	0.197521	0.190184	0.191894	0.163049	0.160333	0.107859	0.111186	0.0611646	0.0577117
219.2	0.202285	0.201378	0.183413	0.188623	0.150055	0.147356	0.109704	0.108466	0.073994	0.0682561	0.0341188	0.032308	0.0247943	0.0255872		219.2	0.214531	0.214251	0.210709	0.209456	0.200232	0.197522	0.190514	0.191914	0.163293	0.160387	0.107688	0.111247	0.0611365	0.0577519
219.4	0.202739	0.201381	0.18341	0.18865	0.149826	0.147413	0.109741	0.108532	0.0740754	0.0683071	0.0342839	0.0323346	0.0253854	0.0256093		219.4	0.2145	0.214251	0.210208	0.209456	0.199622	0.197524	0.190232	0.191934	0.162966	0.16044	0.10748	0.111309	0.0605513	0.0577921
219.6	0.202217	0.201383	0.183059	0.188677	0.149427	0.14747	0.109843	0.108598	0.0739012	0.068358	0.0337282	0.0323612	0.025306	0.0256314		219.6	0.214833	0.214251	0.210061	0.209456	0.199441	0.197525	0.190369	0.191954	0.162504	0.160494	0.107292	0.11137	0.0601705	0.0578323
219.8	0.202509	0.201386	0.183277	0.188703	0.149274	0.147527	0.109869	0.108663	0.073711	0.0684089	0.0333887	0.0323878	0.02595	0.0256535		219.8	0.215199	0.214251	0.20995	0.209456	0.199049	0.197527	0.19047	0.191974	0.162478	0.160547	0.107715	0.111431	0.0601826	0.0578725
220	0.203057	0.201389	0.183043	0.188729	0.149683	0.147584	0.110578	0.108729	0.0737862	0.0684598	0.033548	0.0324144	0.0268831	0.0256756		220	0.215293	0.214251	0.209733	0.209456	0.198833	0.197528	0.190732	0.191994	0.162218	0.1606	0.107958	0.111492	0.0597045	0.0579126
220.2	0.203136	0.201391	0.18395	0.188755	0.149921	0.147641	0.110949	0.108795	0.0740751	0.0685107	0.0335633	0.032441	0.0274139	0.0256978		220.2	0.215369	0.214251	0.209721	0.209456	0.199101	0.197529	0.190968	0.192014	0.162056	0.160653	0.108351	0.111554	0.0598008	0.0579527
220.4	0.202714	0.201394	0.183476	0.188782	0.150038	0.147698	0.111239	0.10886	0.0736636	0.0685615	0.0332701	0.0324676	0.027514	0.0257199		220.4	0.214947	0.214251	0.209898	0.209456	0.19887	0.197531	0.190438	0.192034	0.162182	0.160706	0.108498	0.111615	0.0598749	0.0579928
220.6	0.202377	0.201396	0.183593	0.188808	0.149642	0.147755	0.111389	0.108926	0.0738465	0.0686123	0.0335721	0.0324942	0.0279388	0.025742		220.6	0.215274	0.214251	0.210278	0.209456	0.198952	0.197532	0.190785	0.192054	0.162506	0.160759	0.108995	0.111676	0.0599023	0.0580329
220.8	0.202423	0.201399	0.184092	0.188834	0.150388	0.147811	0.112145	0.108991	0.0740922	0.0686632	0.0340892	0.0325208	0.0282182	0.0257641		220.8	0.214835	0.214251	0.209803	0.209456	0.198997	0.197534	0.190846	0.192074	0.162556	0.160812	0.109021	0.111737	0.0597717	0.058073
221	0.201855	0.201402	0.183676	0.18886	0.150385	0.147868	0.111197	0.109057	0.0735582	0.0687139	0.0335012	0.0325473	0.0277028	0.0257862		221	0.215341	0.214251	0.21011	0.209456	0.19944	0.197535	0.190919	0.192093	0.162963	0.160864	0.109598	0.111798	0.0600408	0.058113
221.2	0.201779	0.201404	0.183797	0.188886	0.149937	0.147924	0.11131	0.109122	0.0734403	0.0687647	0.0337812	0.0325739	0.0275315	0.0258083		221.2	0.215643	0.214251	0.21067	0.209456	0.199786	0.197536	0.190907	0.192113	0.163476	0.160917	0.109992	0.111859	0.0598318	0.058153
221.4	0.201805	0.201407	0.183621	0.188912	0.149928	0.147981	0.111025	0.109188	0.0734975	0.0688155	0.0337536	0.0326005	0.0276185	0.0258304		221.4	0.215523	0.214251	0.210702	0.209456	0.19943	0.197538	0.190767	0.192133	0.163295	0.160969	0.11023	0.111919	0.0594389	0.058193
221.6	0.201272	0.201409	0.183788	0.188937	0.14934	0.148037	0.110949	0.109253	0.0733176	0.0688662	0.0340645	0.032627	0.0270893	0.0258525		221.6	0.215291	0.214251	0.210736	0.209456	0.199189	0.197539	0.190376	0.192152	0.163493	0.161022	0.10986	0.11198	0.058967	0.058233
221.8	0.201487	0.201412	0.184069	0.188963	0.148836	0.148093	0.110937	0.109318	0.0734699	0.068917	0.0343111	0.0326536	0.0267948	0.0258746		221.8	0.214967	0.214251	0.211214	0.209456	0.199558	0.19754	0.190262	0.192172	0.163409	0.161074	0.109927	0.112041	0.0588763	0.058273
222	0.201836	0.201414	0.184934	0.188989	0.148986	0.14815	0.111175	0.109384	0.073649	0.0689677	0.0353789	0.0326801	0.0272166	0.0258967		222	0.215354	0.214251	0.210967	0.209456	0.20044	0.197542	0.190643	0.192191	0.163802	0.161127	0.110255	0.112102	0.0588475	0.0583129
222.2	0.201134	0.201416	0.18476	0.189014	0.148175	0.148206	0.110786	0.109449	0.0731996	0.0690184	0.0350714	0.0327067	0.0268105	0.0259188		222.2	0.21533	0.214251	0.210608	0.209456	0.200595	0.197543	0.190426	0.19221	0.163462	0.161179	0.110178	0.112162	0.0587246	0.0583529
222.4	0.200892	0.201419	0.185095	0.18904	0.148325	0.148262	0.110718	0.109514	0.07345	0.069069	0.035516	0.0327332	0.0266059	0.0259409		222.4	0.216045	0.214251	0.211006	0.209456	0.201303	0.197544	0.190835	0.19223	0.164267	0.161231	0.11033	0.112223	0.0592827	0.0583928
222.6	0.200452	0.201421	0.185425	0.189065	0.148081	0.148318	0.110413	0.109579	0.0734166	0.0691197	0.035608	0.0327598	0.0261702	0.025963		222.6	0.215827	0.214251	0.211061	0.209456	0.201413	0.197546	0.190704	0.192249	0.16432	0.161283	0.109813	0.112283	0.0595937	0.0584327
222.8	0.200464	0.201424	0.185446	0.18909	0.148649	0.148374	0.110301	0.109644	0.0732929	0.0691703	0.035998	0.0327863	0.0261524	0.025985		222.8	0.215922	0.214251	0.210753	0.209456	0.20164	0.197547	0.190556	0.192268	0.164397	0.161335	0.109236	0.112344	0.059617	0.0584725
223	0.200741	0.201426	0.18545	0.189116	0.148909	0.14843	0.110217	0.109709	0.0728989	0.0692209	0.0360313	0.0328128	0.0262876	0.0260071		223	0.215966	0.214251	0.21083	0.209456	0.20137	0.197548	0.190557	0.192287	0.16431	0.161387	0.10903	0.112404	0.0595333	0.0585124
223.2	0.200918	0.201429	0.185433	0.189141	0.148697	0.148485	0.110284	0.109774	0.0729396	0.0692715	0.0357294	0.0328394	0.0263488	0.0260292		223.2	0.215693	0.214251	0.210231	0.209456	0.200714	0.197549	0.19052	0.192306	0.164032	0.161438	0.108626	0.112465	0.0589984	0.0585522
223.4	0.200706	0.201431	0.185379	0.189166	0.148392	0.148541	0.11041	0.109839	0.0730463	0.0693221	0.035695	0.0328659	0.026401	0.0260513		223.4	0.215714	0.214251	0.209773	0.209456	0.20008	0.197551	0.190021	0.192325	0.163482	0.16149	0.108254	0.112525	0.0587942	0.058592
223.6	0.201112	0.201433	0.186244	0.189191	0.149193	0.148597	0.11134	0.109904	0.073477	0.0693727	0.0362592	0.0328924	0.0268228	0.0260734		223.6	0.215177	0.214251	0.209424	0.209456	0.19934	0.197552	0.189511	0.192344	0.163162	0.161542	0.107939	0.112585	0.05834	0.0586318
223.8	0.202034	0.201436	0.18692	0.189216	0.150251	0.148652	0.111806	0.109969	0.0740906	0.0694232	0.0366948	0.0329189	0.0275061	0.0260954		223.8	0.215127	0.214251	0.209285	0.209456	0.19917	0.197553	0.18951	0.192363	0.162903	0.161593	0.107696	0.112646	0.0582634	0.0586716
224	0.203152	0.201438	0.187637	0.189241	0.15175	0.148707	0.112319	0.110034	0.0746673	0.0694737	0.0371003	0.0329454	0.0280746	0.0261175		224	0.214619	0.214251	0.209059	0.209456	0.199096	0.197555	0.189814	0.192382	0.162529	0.161645	0.107476	0.112706	0.057965	0.0587114
224.2	0.202279	0.20144	0.187362	0.189266	0.151988	0.148763	0.11231	0.110099	0.0746231	0.0695242	0.0370898	0.0329719	0.0274963	0.0261396		224.2	0.214593	0.214251	0.209439	0.209456	0.199321	0.197556	0.189764	0.192401	0.162582	0.161696	0.107988	0.112766	0.0586156	0.0587511
224.4	0.202403	0.201443	0.186941	0.18929	0.152665	0.148818	0.112713	0.110163	0.0748198	0.0695747	0.0372449	0.0329984	0.0282205	0.0261617		224.4	0.214588	0.214251	0.209979	0.209456	0.199136	0.197557	0.1901	0.192419	0.163188	0.161747	0.108463	0.112826	0.0588159	0.0587908
224.6	0.202084	0.201445	0.187149	0.189315	0.152775	0.148873	0.113097	0.110228	0.0750593	0.0696252	0.0370039	0.0330249	0.0282719	0.0261837		224.6	0.214505	0.214251	0.210186	0.209456	0.199057	0.197558	0.19031	0.192438	0.162901	0.161799	0.108247	0.112886	0.0592123	0.0588305
224.8	0.202124	0.201447	0.186701	0.18934	0.153316	0.148928	0.113552	0.110293	0.0749325	0.0696757	0.0366449	0.0330514	0.0280432	0.0262058		224.8	0.213711	0.214251	0.209599	0.209456	0.198259	0.197559	0.189606	0.192456	0.161939	0.16185	0.107585	0.112946	0.0585747	0.0588702
225	0.201851	0.201449	0.185824	0.189364	0.152831	0.148983	0.112609	0.110357	0.0743085	0.0697261	0.0355162	0.0330779	0.0274434	0.0262279		225	0.213886	0.214251	0.210054	0.209456	0.198729	0.197561	0.189859	0.192475	0.162201	0.161901	0.108231	0.113006	0.0587977	0.0589099
225.2	0.202153	0.201452	0.185675	0.189389	0.152444	0.149038	0.113214	0.110422	0.0746155	0.0697765	0.0353844	0.0331043	0.027447	0.0262499		225.2	0.213667	0.214251	0.21035	0.209456	0.198946	0.197562	0.190036	0.192493	0.162221	0.161952	0.108516	0.113066	0.0589974	0.0589495
225.4	0.202099	0.201454	0.185255	0.189413	0.15206	0.149093	0.113149	0.110486	0.0742161	0.0698269	0.0351776	0.0331308	0.027141	0.026272		225.4	0.212711	0.214251	0.210078	0.209456	0.198598	0.197563	0.189549	0.192512	0.161909	0.162003	0.108575	0.113126	0.0585688	0.0589892
225.6	0.20203	0.201456	0.185034	0.189438	0.151743	0.149148	0.113503	0.110551	0.0743471	0.0698773	0.0358304	0.0331573	0.0269009	0.026294		225.6	0.212061	0.214251	0.210294	0.209456	0.198908	0.197564	0.189991	0.19253	0.162232	0.162053	0.108616	0.113185	0.059124	0.0590288
225.8	0.202844	0.201458	0.185285	0.189462	0.151914	0.149203	0.11403	0.110615	0.0754457	0.0699277	0.0361028	0.0331837	0.0275005	0.0263161		225.8	0.212317	0.214251	0.210596	0.209456	0.199663	0.197565	0.190575	0.192548	0.162887	0.162104	0.108992	0.113245	0.0595651	0.0590684
226	0.202512	0.201461	0.184927	0.189486	0.151597	0.149258	0.113469	0.110679	0.0751554	0.069978	0.0359888	0.0332102	0.0274272	0.0263381		226	0.212743	0.214251	0.21037	0.209456	0.200138	0.197567	0.191133	0.192567	0.163239	0.162155	0.109882	0.113305	0.0600191	0.0591079
226.2	0.202119	0.201463	0.184964	0.18951	0.151413	0.149312	0.113131	0.110744	0.0755037	0.0700284	0.0353098	0.0332366	0.0273464	0.0263602		226.2	0.212936	0.214251	0.210324	0.209456	0.200194	0.197568	0.191101	0.192585	0.163474	0.162205	0.110566	0.113364	0.0605072	0.0591475
226.4	0.202433	0.201465	0.185022	0.189534	0.151473	0.149367	0.113393	0.110808	0.0759537	0.0700787	0.0355915	0.0332631	0.0272473	0.0263822		226.4	0.213484	0.214251	0.210275	0.209456	0.200619	0.197569	0.191555	0.192603	0.164048	0.162256	0.110971	0.113424	0.0610154	0.059187
226.6	0.202443	0.201467	0.184634	0.189558	0.151594	0.149421	0.113141	0.110872	0.0757608	0.070129	0.0352809	0.0332895	0.0269377	0.0264043		226.6	0.213415	0.214251	0.21033	0.209456	0.200451	0.19757	0.19227	0.192621	0.164318	0.162306	0.111255	0.113484	0.0615093	0.0592265
226.8	0.203432	0.201469	0.185026	0.189582	0.152279	0.149476	0.11362	0.110936	0.0759708	0.0701792	0.0360598	0.033316	0.0274443	0.0264263		226.8	0.213822	0.214251	0.210203	0.209456	0.200429	0.197571	0.192553	0.192639	0.164626	0.162356	0.11152	0.113543	0.0616348	0.059266
227	0.203105	0.201471	0.184823	0.189606	0.151654	0.14953	0.113428	0.111	0.0758449	0.0702295	0.0357621	0.0333424	0.0270947	0.0264484		227	0.214226	0.214251	0.210668	0.209456	0.2002	0.197572	0.192981	0.192657	0.164751	0.162407	0.111804	0.113602	0.0618503	0.0593055
227.2	0.202836	0.201474	0.185076	0.18963	0.151753	0.149584	0.113144	0.111064	0.0758897	0.0702797	0.0358825	0.0333688	0.0270043	0.0264704		227.2	0.214279	0.214251	0.210608	0.209456	0.200006	0.197573	0.19312	0.192675	0.165084	0.162457	0.112431	0.113662	0.0621194	0.059345
227.4	0.203258	0.201476	0.185789	0.189654	0.152733	0.149638	0.113442	0.111129	0.0761808	0.07033	0.0362718	0.0333952	0.0271573	0.0264925		227.4	0.214844	0.214251	0.210557	0.209456	0.199846	0.197575	0.192958	0.192693	0.165541	0.162507	0.112473	0.113721	0.0622999	0.0593844
227.6	0.203657	0.201478	0.18666	0.189678	0.153759	0.149692	0.113632	0.111193	0.0759148	0.0703802	0.0365113	0.0334217	0.0272978	0.0265145		227.6	0.214944	0.214251	0.210764	0.209456	0.199949	0.197576	0.19301	0.19271	0.165105	0.162557	0.112419	0.11378	0.0619783	0.0594238
227.8	0.20316	0.20148	0.186889	0.189701	0.154221	0.149746	0.113396	0.111256	0.0760441	0.0704304	0.0364947	0.0334481	0.0270757	0.0265365		227.8	0.215738	0.214251	0.211105	0.209456	0.20034	0.197577	0.193911	0.192728	0.165285	0.162607	0.112728	0.11384	0.0625487	0.0594633
228	0.202809	0.201482	0.187435	0.189725	0.154147	0.1498	0.113367	0.11132	0.0756495	0.0704805	0.0364436	0.0334745	0.026801	0.0265586		228	0.215989	0.214251	0.211155	0.209456	0.200126	0.197578	0.193931	0.192746	0.1652	0.162657	0.113369	0.113899	0.0627934	0.0595026
228.2	0.201737	0.201484	0.186947	0.189748	0.153483	0.149854	0.11323	0.111384	0.0751498	0.0705307	0.035871	0.0335009	0.0264582	0.0265806		228.2	0.216101	0.214251	0.211511	0.209456	0.200014	0.197579	0.193685	0.192763	0.165352	0.162706	0.113327	0.113958	0.0629056	0.059542
228.4	0.201768	0.201486	0.187213	0.189772	0.154018	0.149908	0.113016	0.111448	0.0752636	0.0705808	0.0356116	0.0335273	0.0266568	0.0266026		228.4	0.215885	0.214251	0.211913	0.209456	0.200124	0.19758	0.193793	0.192781	0.165419	0.162756	0.113378	0.114017	0.0628898	0.0595813
228.6	0.201309	0.201488	0.18725	0.189795	0.153434	0.149961	0.11243	0.111512	0.0748739	0.0706309	0.0348194	0.0335537	0.0261983	0.0266246		228.6	0.215591	0.214251	0.21183	0.209456	0.200274	0.197581	0.193107	0.192799	0.164652	0.162806	0.113179	0.114076	0.0626921	0.0596207
228.8	0.201058	0.20149	0.187008	0.189819	0.152891	0.150015	0.11238	0.111576	0.0740155	0.070681	0.0347262	0.0335801	0.0260365	0.0266467		228.8	0.215509	0.214251	0.211887	0.209456	0.200277	0.197582	0.193023	0.192816	0.164532	0.162855	0.113055	0.114135	0.0621411	0.05966
229	0.201238	0.201492	0.186793	0.189842	0.153127	0.150069	0.112216	0.111639	0.0741741	0.0707311	0.0346153	0.0336065	0.0260008	0.0266687		229	0.215693	0.214251	0.21222	0.209456	0.200712	0.197583	0.193539	0.192833	0.165059	0.162905	0.113329	0.114194	0.0623828	0.0596993
229.2	0.201182	0.201494	0.186663	0.189865	0.152954	0.150122	0.112181	0.111703	0.0742445	0.0707812	0.0347874	0.0336328	0.0253068	0.0266907		229.2	0.215583	0.214251	0.212075	0.209456	0.200672	0.197584	0.193074	0.192851	0.165209	0.162954	0.113295	0.114253	0.0623964	0.0597386
229.4	0.201291	0.201496	0.186637	0.189888	0.152795	0.150175	0.111982	0.111766	0.0741661	0.0708312	0.0350402	0.0336592	0.0250788	0.0267127		229.4	0.214823	0.214251	0.211689	0.209456	0.200472	0.197585	0.192568	0.192868	0.164669	0.163003	0.112919	0.114311	0.0619123	0.0597778
229.6	0.20138	0.201498	0.186322	0.189911	0.152949	0.150229	0.112242	0.11183	0.0749727	0.0708813	0.0352314	0.0336856	0.0255334	0.0267347		229.6	0.214397	0.214251	0.211495	0.209456	0.200374	0.197586	0.192639	0.192885	0.164819	0.163052	0.113145	0.11437	0.0621471	0.059817
229.8	0.201562	0.2015	0.186442	0.189934	0.152781	0.150282	0.11197	0.111894	0.0751715	0.0709313	0.0350123	0.0337119	0.0254195	0.0267567		229.8	0.213849	0.214251	0.210929	0.209456	0.19994	0.197588	0.192135	0.192902	0.164347	0.163101	0.112613	0.114429	0.0614996	0.0598563
230	0.201214	0.201502	0.18586	0.189957	0.152266	0.150335	0.111288	0.111957	0.0746835	0.0709812	0.0345424	0.0337383	0.0245649	0.0267787		230	0.213349	0.214251	0.210422	0.209456	0.199521	0.197589	0.191868	0.19292	0.16367	0.16315	0.112576	0.114488	0.0608034	0.0598955
230.2	0.201788	0.201504	0.185903	0.18998	0.152303	0.150388	0.111968	0.11202	0.0754719	0.0710312	0.035037	0.0337647	0.0248536	0.0268008		230.2	0.212539	0.214251	0.209653	0.209456	0.198936	0.19759	0.191544	0.192937	0.163132	0.163199	0.112247	0.114546	0.0600112	0.0599346
230.4	0.201918	0.201506	0.185283	0.190003	0.15181	0.150441	0.112613	0.112084	0.0755391	0.0710812	0.035247	0.033791	0.0251098	0.0268227		230.4	0.212256	0.214251	0.20942	0.209456	0.198339	0.197591	0.191404	0.192954	0.162761	0.163248	0.111645	0.114605	0.0596729	0.0599738
230.6	0.20205	0.201508	0.185153	0.190026	0.152082	0.150494	0.112688	0.112147	0.0756868	0.0711311	0.0357843	0.0338173	0.0253064	0.0268448		230.6	0.212444	0.214251	0.209891	0.209456	0.198449	0.197592	0.191585	0.192971	0.163202	0.163297	0.111768	0.114663	0.0597332	0.060013
230.8	0.202206	0.20151	0.185435	0.190048	0.152535	0.150547	0.113153	0.11221	0.0763865	0.071181	0.0370159	0.0338437	0.0260772	0.0268668		230.8	0.212204	0.214251	0.209235	0.209456	0.1977	0.197593	0.190786	0.192987	0.162654	0.163346	0.111204	0.114722	0.0595093	0.0600521
231	0.201457	0.201512	0.184872	0.190071	0.151919	0.1506	0.112906	0.112274	0.0761265	0.0712309	0.0367013	0.03387	0.0257866	0.0268888		231	0.212126	0.214251	0.20896	0.209456	0.196979	0.197594	0.190384	0.193004	0.16243	0.163394	0.110758	0.11478	0.0594254	0.0600912
231.2	0.201236	0.201514	0.184583	0.190093	0.15219	0.150653	0.112529	0.112337	0.0757603	0.0712808	0.0367087	0.0338963	0.0253338	0.0269108		231.2	0.212184	0.214251	0.209061	0.209456	0.197031	0.197595	0.19029	0.193021	0.162771	0.163443	0.110634	0.114839	0.0597308	0.0601303
231.4	0.201682	0.201516	0.185096	0.190116	0.152756	0.150705	0.113	0.1124	0.0762298	0.0713307	0.0364821	0.0339227	0.0256567	0.0269327		231.4	0.212589	0.214251	0.209068	0.209456	0.197054	0.197596	0.19053	0.193038	0.163141	0.163491	0.110672	0.114897	0.0601232	0.0601693
231.6	0.201399	0.201518	0.184894	0.190138	0.152108	0.150758	0.11291	0.112463	0.0759354	0.0713806	0.0360307	0.033949	0.0251961	0.0269547		231.6	0.212915	0.214251	0.209649	0.209456	0.197634	0.197597	0.190975	0.193055	0.163481	0.16354	0.111194	0.114955	0.0606777	0.0602084
231.8	0.201579	0.20152	0.185198	0.190161	0.152117	0.15081	0.113234	0.112526	0.0763343	0.0714304	0.036614	0.0339753	0.0253175	0.0269767		231.8	0.213417	0.214251	0.209502	0.209456	0.197406	0.197598	0.191244	0.193071	0.164234	0.163588	0.111697	0.115013	0.061277	0.0602474
232	0.201494	0.201522	0.185523	0.190183	0.15184	0.150863	0.11339	0.112589	0.0758167	0.0714802	0.0367723	0.0340016	0.0255902	0.0269987		232	0.213342	0.214251	0.209197	0.209456	0.19709	0.197599	0.190899	0.193088	0.164487	0.163636	0.111668	0.115072	0.0613436	0.0602864
232.2	0.201611	0.201523	0.185356	0.190205	0.152015	0.150915	0.113433	0.112652	0.0756598	0.07153	0.0362674	0.0340279	0.0255474	0.0270207		232.2	0.21276	0.214251	0.209327	0.209456	0.197401	0.1976	0.190705	0.193104	0.165047	0.163685	0.111356	0.11513	0.0610961	0.0603254
232.4	0.202036	0.201525	0.185864	0.190227	0.1523	0.150968	0.113261	0.112715	0.07573	0.0715798	0.0366277	0.0340542	0.0252255	0.0270427		232.4	0.213083	0.214251	0.209872	0.209456	0.198085	0.197601	0.191403	0.193121	0.165751	0.163733	0.111919	0.115188	0.0616081	0.0603644
232.6	0.202396	0.201527	0.186515	0.19025	0.152135	0.15102	0.113461	0.112778	0.0754295	0.0716295	0.0368912	0.0340805	0.0256287	0.0270647		232.6	0.213442	0.214251	0.210066	0.209456	0.198687	0.197601	0.191445	0.193137	0.165934	0.163781	0.112314	0.115246	0.0618864	0.0604034
232.8	0.202562	0.201529	0.186822	0.190272	0.15218	0.151072	0.113911	0.112841	0.0747894	0.0716793	0.0368059	0.0341068	0.0256803	0.0270867		232.8	0.213866	0.214251	0.210613	0.209456	0.198851	0.197602	0.191939	0.193154	0.166813	0.163829	0.112842	0.115304	0.0627695	0.0604423
233	0.203184	0.201531	0.186783	0.190294	0.152789	0.151124	0.11401	0.112904	0.0752164	0.071729	0.036788	0.0341331	0.0255657	0.0271086		233	0.21377	0.214251	0.210988	0.209456	0.199323	0.197603	0.191955	0.19317	0.167302	0.163876	0.113002	0.115362	0.0626773	0.0604812
233.2	0.203393	0.201533	0.186613	0.190316	0.15213	0.151176	0.113321	0.112966	0.0747509	0.0717787	0.0362368	0.0341594	0.0250165	0.0271306		233.2	0.21381	0.214251	0.211323	0.209456	0.199947	0.197604	0.192368	0.193186	0.167748	0.163924	0.113836	0.115419	0.0627986	0.0605201
233.4	0.203309	0.201534	0.186639	0.190337	0.151768	0.151228	0.113489	0.113029	0.0747516	0.0718284	0.0359259	0.0341857	0.0253894	0.0271526		233.4	0.213742	0.214251	0.211153	0.209456	0.200222	0.197605	0.192851	0.193203	0.167298	0.163972	0.114101	0.115477	0.0625691	0.060559
233.6	0.203734	0.201536	0.187082	0.190359	0.152341	0.15128	0.113696	0.113092	0.074855	0.0718781	0.0363349	0.0342119	0.0257113	0.0271745		233.6	0.213584	0.214251	0.210811	0.209456	0.200154	0.197606	0.192737	0.193219	0.167222	0.16402	0.114027	0.115535	0.0624853	0.0605979
233.8	0.20405	0.201538	0.187383	0.190381	0.151951	0.151332	0.11386	0.113154	0.0745634	0.0719277	0.0359918	0.0342382	0.0256043	0.0271965		233.8	0.213322	0.214251	0.210343	0.209456	0.199759	0.197607	0.192416	0.193235	0.166486	0.164067	0.113369	0.115593	0.0614992	0.0606367
234	0.204238	0.20154	0.187506	0.190403	0.151865	0.151383	0.113891	0.113217	0.0748276	0.0719774	0.0360941	0.0342645	0.0255316	0.0272185		234	0.213135	0.214251	0.21033	0.209456	0.199927	0.197608	0.191923	0.193251	0.165758	0.164115	0.11325	0.11565	0.060948	0.0606756
234.2	0.203818	0.201541	0.187102	0.190424	0.151444	0.151435	0.114246	0.113279	0.0751919	0.072027	0.0360815	0.0342907	0.025698	0.0272404		234.2	0.213069	0.214251	0.210357	0.209456	0.199846	0.197609	0.191963	0.193267	0.165676	0.164162	0.113011	0.115708	0.0609411	0.0607144
234.4	0.203188	0.201543	0.186819	0.190446	0.151247	0.151487	0.114535	0.113342	0.0754473	0.0720766	0.0361803	0.034317	0.0261215	0.0272624		234.4	0.213583	0.214251	0.21096	0.209456	0.200302	0.19761	0.191933	0.193283	0.165972	0.164209	0.113377	0.115766	0.0610423	0.0607532
234.6	0.2032	0.201545	0.186658	0.190467	0.15144	0.151538	0.114347	0.113404	0.0757263	0.0721262	0.0361794	0.0343432	0.0262477	0.0272844		234.6	0.214303	0.214251	0.21142	0.209456	0.200575	0.197611	0.192204	0.193299	0.166352	0.164257	0.113646	0.115823	0.0614511	0.0607919
234.8	0.202842	0.201547	0.186325	0.190489	0.151455	0.15159	0.114172	0.113467	0.0760466	0.0721757	0.0360737	0.0343695	0.0262206	0.0273063		234.8	0.214222	0.214251	0.211247	0.209456	0.199845	0.197612	0.192193	0.193315	0.165974	0.164304	0.113331	0.115881	0.0613822	0.0608307
235	0.202416	0.201548	0.186107	0.19051	0.150649	0.151641	0.113753	0.113529	0.0754771	0.0722253	0.0351154	0.0343957	0.0254728	0.0273283		235	0.214363	0.214251	0.211417	0.209456	0.199708	0.197613	0.19266	0.193331	0.1663	0.164351	0.113529	0.115938	0.0615437	0.0608694
235.2	0.202053	0.20155	0.185941	0.190532	0.150626	0.151692	0.113792	0.113591	0.0755608	0.0722748	0.0348115	0.0344219	0.0252885	0.0273502		235.2	0.214146	0.214251	0.211263	0.209456	0.199736	0.197613	0.192505	0.193347	0.166385	0.164398	0.11337	0.115995	0.0611927	0.0609082
235.4	0.202602	0.201552	0.186225	0.190553	0.151344	0.151743	0.114213	0.113654	0.0763633	0.0723243	0.034817	0.0344482	0.0258491	0.0273722		235.4	0.214749	0.214251	0.211036	0.209456	0.199754	0.197614	0.192999	0.193362	0.167001	0.164445	0.114028	0.116053	0.0614442	0.0609469
235.6	0.202428	0.201554	0.185794	0.190574	0.150898	0.151795	0.114397	0.113716	0.0758227	0.0723739	0.0347489	0.0344744	0.0255415	0.0273941		235.6	0.214913	0.214251	0.210546	0.209456	0.199806	0.197615	0.192969	0.193378	0.167103	0.164492	0.113741	0.11611	0.0611731	0.0609855
235.8	0.202715	0.201555	0.186406	0.190595	0.151252	0.151846	0.114881	0.113778	0.0759849	0.0724233	0.0356085	0.0345006	0.0257883	0.0274161		235.8	0.215109	0.214251	0.209885	0.209456	0.199426	0.197616	0.192928	0.193394	0.167024	0.164539	0.113523	0.116167	0.0610217	0.0610242
236	0.201883	0.201557	0.185806	0.190616	0.150615	0.151897	0.114335	0.11384	0.0756517	0.0724728	0.0356621	0.0345268	0.0255708	0.027438		236	0.214483	0.214251	0.209824	0.209456	0.199502	0.197617	0.192581	0.193409	0.167128	0.164585	0.113259	0.116225	0.0608205	0.0610629
236.2	0.201782	0.201559	0.185661	0.190638	0.150637	0.151948	0.11401	0.113902	0.0754086	0.0725222	0.0354906	0.0345531	0.025333	0.02746		236.2	0.214501	0.214251	0.209989	0.209456	0.199779	0.197618	0.19237	0.193425	0.167669	0.164632	0.112815	0.116282	0.0604805	0.0611015
236.4	0.201587	0.20156	0.185595	0.190659	0.150468	0.151999	0.113445	0.113964	0.0755814	0.0725717	0.0352978	0.0345793	0.0252653	0.0274819		236.4	0.215301	0.214251	0.210455	0.209456	0.200372	0.197619	0.192921	0.19344	0.168241	0.164678	0.113192	0.116339	0.0611065	0.0611401
236.6	0.2017	0.201562	0.185922	0.190679	0.151115	0.152049	0.113817	0.114026	0.0757436	0.0726211	0.0353309	0.0346055	0.0257844	0.0275038		236.6	0.215437	0.214251	0.210127	0.209456	0.200395	0.197619	0.192328	0.193456	0.168407	0.164725	0.113388	0.116396	0.0610599	0.0611787
236.8	0.202216	0.201564	0.186267	0.1907	0.151634	0.1521	0.11389	0.114088	0.0758223	0.0726705	0.0351022	0.0346316	0.0258951	0.0275258		236.8	0.2154	0.214251	0.210078	0.209456	0.199949	0.19762	0.192559	0.193471	0.168779	0.164771	0.113523	0.116453	0.061428	0.0612173
237	0.202577	0.201565	0.186047	0.190721	0.152344	0.152151	0.113789	0.11415	0.0760634	0.0727198	0.0354789	0.0346578	0.0257463	0.0275477		237	0.215517	0.214251	0.210417	0.209456	0.200782	0.197621	0.193157	0.193486	0.169532	0.164818	0.113997	0.11651	0.06109	0.0612558
237.2	0.2027	0.201567	0.186161	0.190742	0.152722	0.152201	0.113612	0.114212	0.0757241	0.0727692	0.0354618	0.034684	0.0256691	0.0275697		237.2	0.215753	0.214251	0.210136	0.209456	0.201222	0.197622	0.193649	0.193502	0.169248	0.164864	0.114411	0.116567	0.0615262	0.0612943
237.4	0.202907	0.201568	0.186473	0.190763	0.153486	0.152252	0.114358	0.114274	0.0760387	0.0728185	0.0362495	0.0347102	0.0259022	0.0275916		237.4	0.215768	0.214251	0.209833	0.209456	0.201145	0.197623	0.193516	0.193517	0.168458	0.16491	0.114148	0.116623	0.0618721	0.0613329
237.6	0.20369	0.20157	0.187354	0.190783	0.154695	0.152302	0.114748	0.114336	0.0766364	0.0728679	0.0368976	0.0347364	0.0260971	0.0276135		237.6	0.215795	0.214251	0.210114	0.209456	0.201454	0.197624	0.193046	0.193532	0.16804	0.164956	0.113876	0.11668	0.062089	0.0613714
237.8	0.203703	0.201572	0.187389	0.190804	0.154304	0.152353	0.114692	0.114398	0.0768997	0.0729172	0.0366289	0.0347626	0.0262077	0.0276354		237.8	0.215879	0.214251	0.210755	0.209456	0.201561	0.197624	0.192656	0.193547	0.167603	0.165002	0.113846	0.116737	0.0621556	0.0614099
238	0.203835	0.201573	0.187388	0.190824	0.154751	0.152403	0.114148	0.114459	0.0775194	0.0729665	0.0375709	0.0347887	0.02652	0.0276574		238	0.215742	0.214251	0.211284	0.209456	0.202006	0.197625	0.192636	0.193562	0.167548	0.165048	0.114174	0.116794	0.0628165	0.0614483
238.2	0.203178	0.201575	0.187106	0.190845	0.154875	0.152453	0.114544	0.114521	0.0776294	0.0730157	0.0372458	0.0348149	0.0266955	0.0276793		238.2	0.215802	0.214251	0.211842	0.209456	0.202216	0.197626	0.192618	0.193578	0.168003	0.165094	0.114342	0.11685	0.0630061	0.0614868
238.4	0.203487	0.201576	0.187519	0.190865	0.15513	0.152503	0.114754	0.114583	0.0780864	0.073065	0.0380969	0.034841	0.0270343	0.0277012		238.4	0.215451	0.214251	0.2121	0.209456	0.202037	0.197627	0.192274	0.193593	0.168275	0.16514	0.114575	0.116907	0.063007	0.0615252
238.6	0.20418	0.201578	0.187888	0.190886	0.155476	0.152553	0.115241	0.114644	0.0785462	0.0731142	0.0382708	0.0348672	0.0272429	0.0277231		238.6	0.215	0.214251	0.212269	0.209456	0.201969	0.197628	0.192299	0.193608	0.168236	0.165186	0.114341	0.116963	0.0633802	0.0615636
238.8	0.204496	0.201579	0.188345	0.190906	0.155405	0.152603	0.115286	0.114706	0.0779911	0.0731634	0.0380798	0.0348933	0.0267554	0.027745		238.8	0.214222	0.214251	0.211938	0.209456	0.201895	0.197628	0.192341	0.193622	0.168148	0.165231	0.114252	0.11702	0.063344	0.061602
239	0.204377	0.201581	0.188492	0.190926	0.15535	0.152653	0.115699	0.114767	0.0776167	0.0732126	0.0377963	0.0349195	0.0269395	0.027767		239	0.213408	0.214251	0.211565	0.209456	0.201746	0.197629	0.192465	0.193637	0.168233	0.165277	0.114489	0.117076	0.063506	0.0616404
239.2	0.204552	0.201583	0.188807	0.190946	0.15508	0.152703	0.116654	0.114829	0.0776548	0.0732618	0.038053	0.0349456	0.0270742	0.0277889		239.2	0.213335	0.214251	0.211071	0.209456	0.201553	0.19763	0.192167	0.193652	0.168084	0.165323	0.114422	0.117133	0.0633788	0.0616787
239.4	0.204475	0.201584	0.188365	0.190967	0.15453	0.152753	0.11644	0.11489	0.0769911	0.073311	0.0378456	0.0349718	0.0269547	0.0278108		239.4	0.213736	0.214251	0.211232	0.209456	0.20187	0.197631	0.192151	0.193667	0.168268	0.165368	0.114936	0.117189	0.0634852	0.0617171
239.6	0.204317	0.201586	0.188251	0.190987	0.153929	0.152803	0.116698	0.114952	0.0766769	0.0733601	0.0377463	0.0349979	0.0267624	0.0278327		239.6	0.213236	0.214251	0.210652	0.209456	0.201455	0.197632	0.191805	0.193682	0.167944	0.165413	0.114248	0.117246	0.0632903	0.0617554
239.8	0.203956	0.201587	0.188522	0.191007	0.153176	0.152853	0.116099	0.115013	0.0763458	0.0734093	0.0373826	0.035024	0.0265727	0.0278546		239.8	0.213236	0.214251	0.210206	0.209456	0.201131	0.197632	0.19164	0.193696	0.167868	0.165459	0.11419	0.117302	0.0631936	0.0617937
240	0.203324	0.201589	0.187293	0.191027	0.152332	0.152902	0.115266	0.115074	0.0754838	0.0734584	0.0367793	0.0350501	0.0261599	0.0278765		240	0.213324	0.214251	0.209927	0.209456	0.200789	0.197633	0.191743	0.193711	0.167779	0.165504	0.114013	0.117358	0.0629383	0.061832
240.2	0.203112	0.20159	0.187451	0.191047	0.152396	0.152952	0.114926	0.115135	0.0751293	0.0735075	0.0366764	0.0350763	0.0264374	0.0278984		240.2	0.213537	0.214251	0.209634	0.209456	0.20032	0.197634	0.191769	0.193726	0.16792	0.165549	0.113862	0.117414	0.062425	0.0618702
240.4	0.202539	0.201592	0.187043	0.191066	0.151788	0.153001	0.114726	0.115197	0.0750826	0.0735565	0.0359858	0.0351024	0.0259606	0.0279203		240.4	0.213584	0.214251	0.208866	0.209456	0.199913	0.197635	0.192109	0.19374	0.167823	0.165594	0.11411	0.11747	0.0622793	0.0619085
240.6	0.202802	0.201593	0.187201	0.191086	0.152183	0.153051	0.114836	0.115258	0.0748733	0.0736056	0.036134	0.0351285	0.025901	0.0279422		240.6	0.21373	0.214251	0.208122	0.209456	0.199218	0.197635	0.191763	0.193755	0.16767	0.165639	0.11428	0.117526	0.0618022	0.0619467
240.8	0.203303	0.201595	0.187329	0.191106	0.152619	0.1531	0.115061	0.115319	0.0748807	0.0736547	0.036322	0.0351546	0.0266136	0.0279641		240.8	0.214356	0.214251	0.208508	0.209456	0.199496	0.197636	0.192201	0.193769	0.167873	0.165684	0.11436	0.117582	0.0622678	0.0619849
241	0.203412	0.201596	0.187481	0.191126	0.153269	0.153149	0.115572	0.11538	0.0751795	0.0737037	0.0369593	0.0351807	0.0268971	0.027986		241	0.214714	0.214251	0.208434	0.209456	0.199364	0.197637	0.192045	0.193784	0.167762	0.165729	0.114298	0.117638	0.0617463	0.0620231
241.2	0.203316	0.201597	0.187536	0.191145	0.153447	0.153198	0.116184	0.115441	0.0756859	0.0737527	0.0371844	0.0352068	0.0274271	0.0280079		241.2	0.21457	0.214251	0.208043	0.209456	0.19871	0.197638	0.191684	0.193798	0.166514	0.165774	0.11345	0.117694	0.0615862	0.0620613
241.4	0.203233	0.201599	0.187755	0.191165	0.153429	0.153248	0.116316	0.115502	0.0760538	0.0738017	0.0380758	0.0352328	0.0276817	0.0280297		241.4	0.215015	0.214251	0.208301	0.209456	0.198368	0.197638	0.191793	0.193812	0.166193	0.165819	0.113191	0.11775	0.0616371	0.0620994
241.6	0.203016	0.2016	0.188125	0.191185	0.153406	0.153297	0.116042	0.115563	0.0771227	0.0738507	0.0381095	0.0352589	0.0284339	0.0280516		241.6	0.215603	0.214251	0.208622	0.209456	0.198686	0.197639	0.191812	0.193827	0.16622	0.165863	0.113397	0.117806	0.0619046	0.0621376
241.8	0.202993	0.201602	0.188593	0.191204	0.153727	0.153346	0.115761	0.115624	0.0777351	0.0738996	0.0382493	0.035285	0.0291136	0.0280735		241.8	0.215506	0.214251	0.208369	0.209456	0.198204	0.19764	0.191419	0.193841	0.165407	0.165908	0.113114	0.117862	0.0616489	0.0621757
242	0.202961	0.201603	0.188613	0.191223	0.154475	0.153395	0.11562	0.115685	0.0780707	0.0739485	0.0385668	0.0353111	0.0293264	0.0280954		242	0.215507	0.214251	0.20821	0.209456	0.197968	0.19764	0.191222	0.193855	0.165258	0.165952	0.113201	0.117918	0.062006	0.0622138
242.2	0.20293	0.201605	0.1889	0.191243	0.155198	0.153443	0.11606	0.115745	0.0788184	0.0739975	0.0390817	0.0353371	0.0297208	0.0281173		242.2	0.215136	0.214251	0.208395	0.209456	0.197827	0.197641	0.191121	0.193869	0.165379	0.165997	0.113344	0.117973	0.0620683	0.0622519
242.4	0.203552	0.201606	0.188932	0.191262	0.155614	0.153492	0.116247	0.115806	0.0795948	0.0740464	0.0396079	0.0353632	0.0300103	0.0281392		242.4	0.21507	0.214251	0.208628	0.209456	0.198043	0.197642	0.191605	0.193883	0.165758	0.166041	0.113564	0.118029	0.0625534	0.0622899
242.6	0.204065	0.201607	0.18913	0.191281	0.156292	0.153541	0.1166	0.115867	0.0802397	0.0740953	0.0395582	0.0353892	0.0300991	0.028161		242.6	0.214733	0.214251	0.208715	0.209456	0.198503	0.197643	0.191904	0.193897	0.165645	0.166086	0.114031	0.118085	0.0627669	0.062328
242.8	0.204008	0.201609	0.189164	0.191301	0.156148	0.15359	0.11654	0.115928	0.0799747	0.0741441	0.0394173	0.0354153	0.0296804	0.0281829		242.8	0.214702	0.214251	0.208725	0.209456	0.199073	0.197643	0.192295	0.193911	0.165657	0.16613	0.114369	0.11814	0.0632189	0.062366
243	0.203706	0.20161	0.188949	0.19132	0.156179	0.153638	0.11711	0.115988	0.0801326	0.074193	0.0392626	0.0354414	0.0296159	0.0282048		243	0.215122	0.214251	0.209299	0.209456	0.19936	0.197644	0.192633	0.193925	0.166111	0.166174	0.114917	0.118196	0.063616	0.062404
243.2	0.204157	0.201612	0.189152	0.191339	0.156162	0.153687	0.117047	0.116049	0.0799935	0.0742418	0.0390064	0.0354674	0.0290865	0.0282266		243.2	0.21543	0.214251	0.209982	0.209456	0.199326	0.197645	0.192985	0.193939	0.166098	0.166218	0.115257	0.118251	0.0640256	0.062442
243.4	0.204088	0.201613	0.188535	0.191358	0.156424	0.153735	0.116259	0.116109	0.0793873	0.0742906	0.038534	0.0354934	0.0285413	0.0282485		243.4	0.21503	0.214251	0.210191	0.209456	0.199303	0.197645	0.193065	0.193953	0.166193	0.166262	0.1152	0.118306	0.0638596	0.06248
243.6	0.204346	0.201614	0.188911	0.191377	0.1571	0.153784	0.11672	0.11617	0.0794383	0.0743394	0.0385567	0.0355195	0.0287185	0.0282704		243.6	0.214901	0.214251	0.210148	0.209456	0.199163	0.197646	0.193304	0.193967	0.166258	0.166306	0.114927	0.118362	0.0638482	0.062518
243.8	0.20411	0.201616	0.188442	0.191396	0.156681	0.153832	0.116009	0.11623	0.078471	0.0743882	0.0383259	0.0355455	0.0281427	0.0282922		243.8	0.215271	0.214251	0.210629	0.209456	0.199911	0.197647	0.193666	0.193981	0.166456	0.16635	0.115731	0.118417	0.06384	0.0625559
244	0.204306	0.201617	0.187975	0.191415	0.156415	0.15388	0.116139	0.116291	0.0778655	0.074437	0.0383822	0.0355715	0.0277837	0.0283141		244	0.215081	0.214251	0.21124	0.209456	0.200512	0.197647	0.194118	0.193995	0.166937	0.166394	0.116065	0.118472	0.0637551	0.0625938
244.2	0.204524	0.201618	0.188609	0.191434	0.156547	0.153928	0.1164	0.116351	0.0780364	0.0744857	0.0387964	0.0355975	0.0275456	0.028336		244.2	0.214667	0.214251	0.211138	0.209456	0.200846	0.197648	0.19357	0.194008	0.167109	0.166437	0.116003	0.118528	0.0633545	0.0626317
244.4	0.204367	0.20162	0.188359	0.191453	0.155786	0.153977	0.116265	0.116412	0.0774892	0.0745345	0.0383443	0.0356235	0.0267597	0.0283578		244.4	0.214403	0.214251	0.210953	0.209456	0.200831	0.197649	0.193335	0.194022	0.167677	0.166481	0.11563	0.118583	0.0633669	0.0626696
244.6	0.204883	0.201621	0.188741	0.191471	0.155997	0.154025	0.116424	0.116472	0.0775829	0.0745832	0.0381323	0.0356496	0.0270305	0.0283797		244.6	0.214389	0.214251	0.211399	0.209456	0.200756	0.197649	0.192698	0.194036	0.167996	0.166525	0.115514	0.118638	0.0632291	0.0627075
244.8	0.205139	0.201622	0.188918	0.19149	0.155861	0.154073	0.117238	0.116532	0.0780405	0.0746319	0.0379307	0.0356756	0.0274249	0.0284015		244.8	0.214514	0.214251	0.211681	0.209456	0.201054	0.19765	0.192414	0.194049	0.168086	0.166568	0.115432	0.118693	0.0634492	0.0627453
245	0.204866	0.201624	0.188953	0.191509	0.155219	0.154121	0.117312	0.116592	0.0781489	0.0746805	0.0374919	0.0357016	0.0269835	0.0284234		245	0.213933	0.214251	0.210752	0.209456	0.200407	0.197651	0.192015	0.194063	0.168079	0.166612	0.114879	0.118748	0.0629679	0.0627832
245.2	0.20499	0.201625	0.188989	0.191527	0.154596	0.154168	0.117434	0.116653	0.0783828	0.0747292	0.0373989	0.0357276	0.0271853	0.0284452		245.2	0.213581	0.214251	0.210052	0.209456	0.200458	0.197651	0.192017	0.194076	0.168343	0.166655	0.114793	0.118803	0.0628655	0.062821
245.4	0.204806	0.201626	0.188937	0.191546	0.153962	0.154216	0.117417	0.116713	0.0783565	0.0747779	0.0374733	0.0357536	0.027152	0.0284671		245.4	0.213745	0.214251	0.209716	0.209456	0.200519	0.197652	0.192199	0.19409	0.168582	0.166698	0.115224	0.118858	0.0631695	0.0628588
245.6	0.204422	0.201627	0.188379	0.191564	0.153259	0.154264	0.117255	0.116773	0.0786352	0.0748265	0.0366694	0.0357795	0.0273623	0.0284889		245.6	0.213438	0.214251	0.208949	0.209456	0.200287	0.197653	0.192259	0.194103	0.168321	0.166742	0.115405	0.118913	0.0629301	0.0628965
245.8	0.204137	0.201629	0.187807	0.191583	0.153423	0.154312	0.116602	0.116833	0.0782544	0.0748751	0.0361084	0.0358055	0.0270956	0.0285107		245.8	0.213258	0.214251	0.208097	0.209456	0.200042	0.197653	0.191835	0.194117	0.167964	0.166785	0.115349	0.118968	0.0628556	0.0629343
246	0.204041	0.20163	0.18729	0.191601	0.153251	0.154359	0.116396	0.116893	0.0781302	0.0749237	0.0361816	0.0358315	0.0271791	0.0285326		246	0.213526	0.214251	0.207847	0.209456	0.200117	0.197654	0.191723	0.19413	0.168619	0.166828	0.115629	0.119023	0.0633511	0.0629721
246.2	0.20423	0.201631	0.187338	0.191619	0.153412	0.154407	0.116372	0.116953	0.0794429	0.0749723	0.0365176	0.0358575	0.0278157	0.0285544		246.2	0.213896	0.214251	0.207928	0.209456	0.200584	0.197655	0.192057	0.194143	0.169072	0.166871	0.116289	0.119077	0.0636233	0.0630098
246.4	0.204824	0.201633	0.187344	0.191638	0.153977	0.154454	0.116867	0.117013	0.0798501	0.0750208	0.0361373	0.0358834	0.0279834	0.0285763		246.4	0.21424	0.214251	0.207892	0.209456	0.200767	0.197655	0.192104	0.194156	0.169246	0.166914	0.116629	0.119132	0.0639915	0.0630475
246.6	0.204689	0.201634	0.187497	0.191656	0.154291	0.154502	0.116914	0.117073	0.0802459	0.0750694	0.0362556	0.0359094	0.0278482	0.0285981		246.6	0.214243	0.214251	0.207395	0.209456	0.200383	0.197656	0.191843	0.19417	0.168714	0.166957	0.116367	0.119187	0.0638791	0.0630852
246.8	0.204338	0.201635	0.187653	0.191674	0.154517	0.154549	0.117283	0.117132	0.0798121	0.0751179	0.036196	0.0359353	0.0277335	0.0286199		246.8	0.214547	0.214251	0.207234	0.209456	0.200463	0.197656	0.191879	0.194183	0.168532	0.167	0.116378	0.119241	0.0638344	0.0631228
247	0.204524	0.201636	0.188298	0.191692	0.155553	0.154596	0.118082	0.117192	0.0799248	0.0751664	0.0361296	0.0359613	0.0278889	0.0286418		247	0.215101	0.214251	0.207766	0.209456	0.20064	0.197657	0.192514	0.194196	0.168766	0.167042	0.11641	0.119296	0.0641966	0.0631605
247.2	0.204091	0.201638	0.188378	0.19171	0.15608	0.154643	0.117509	0.117252	0.0794845	0.0752149	0.0358106	0.0359872	0.0279145	0.0286636		247.2	0.214831	0.214251	0.20825	0.209456	0.200702	0.197658	0.192834	0.194209	0.168511	0.167085	0.116556	0.11935	0.0647287	0.0631981
247.4	0.203838	0.201639	0.187974	0.191728	0.156304	0.15469	0.117628	0.117312	0.0790204	0.0752634	0.035776	0.0360132	0.0283619	0.0286854		247.4	0.214626	0.214251	0.208321	0.209456	0.201186	0.197658	0.193097	0.194222	0.168608	0.167128	0.116249	0.119405	0.0645735	0.0632357
247.6	0.203581	0.20164	0.188386	0.191746	0.156456	0.154738	0.117957	0.117371	0.0783865	0.0753118	0.0358495	0.0360391	0.0288599	0.0287072		247.6	0.214951	0.214251	0.208868	0.209456	0.201519	0.197659	0.193509	0.194235	0.168776	0.16717	0.116286	0.119459	0.0644546	0.0632734
247.8	0.203477	0.201641	0.188438	0.191764	0.156581	0.154785	0.118024	0.117431	0.078169	0.0753603	0.0361404	0.0360651	0.0288124	0.028729		247.8	0.214413	0.214251	0.208916	0.209456	0.201541	0.197659	0.193316	0.194248	0.168894	0.167213	0.11635	0.119514	0.0645359	0.0633109
248	0.203858	0.201642	0.18912	0.191782	0.157077	0.154832	0.118808	0.117491	0.0782393	0.0754087	0.0362609	0.036091	0.0289008	0.0287509		248	0.214129	0.214251	0.209231	0.209456	0.20111	0.19766	0.193242	0.194261	0.16904	0.167255	0.115579	0.119568	0.0646327	0.0633485
248.2	0.203333	0.201644	0.189312	0.1918	0.157012	0.154878	0.118386	0.11755	0.0781444	0.0754571	0.0360414	0.0361169	0.0286055	0.0287727		248.2	0.213833	0.214251	0.209104	0.209456	0.200774	0.197661	0.192832	0.194274	0.168616	0.167298	0.11488	0.119622	0.0645473	0.063386
248.4	0.202671	0.201645	0.189063	0.191818	0.156655	0.154925	0.118098	0.11761	0.0777483	0.0755055	0.035397	0.0361428	0.0282551	0.0287945		248.4	0.213543	0.214251	0.209821	0.209456	0.200608	0.197661	0.193033	0.194287	0.168916	0.16734	0.114974	0.119676	0.0648573	0.0634236
248.6	0.202521	0.201646	0.189209	0.191836	0.156449	0.154972	0.118152	0.117669	0.0777277	0.0755538	0.0349406	0.0361687	0.0283488	0.0288163		248.6	0.213431	0.214251	0.210029	0.209456	0.200643	0.197662	0.193147	0.1943	0.168517	0.167382	0.115112	0.119731	0.064723	0.0634611
248.8	0.202115	0.201647	0.188818	0.191853	0.156053	0.155019	0.118098	0.117729	0.0775141	0.0756022	0.0349034	0.0361947	0.0277848	0.0288381		248.8	0.213285	0.214251	0.209818	0.209456	0.200745	0.197662	0.193314	0.194312	0.168239	0.167424	0.115166	0.119785	0.0647183	0.0634986
249	0.202101	0.201648	0.188635	0.191871	0.155854	0.155065	0.117825	0.117788	0.0775727	0.0756505	0.0350673	0.0362206	0.0274189	0.0288599		249	0.212683	0.214251	0.209117	0.209456	0.200323	0.197663	0.193295	0.194325	0.167778	0.167466	0.11508	0.119839	0.0638986	0.0635361
249.2	0.202997	0.20165	0.188688	0.191889	0.15599	0.155112	0.118486	0.117847	0.0779651	0.0756988	0.0358068	0.0362465	0.0279701	0.0288817		249.2	0.212564	0.214251	0.208934	0.209456	0.200282	0.197664	0.193381	0.194338	0.167754	0.167508	0.115402	0.119893	0.0636315	0.0635735
249.4	0.202555	0.201651	0.187698	0.191906	0.155696	0.155158	0.117498	0.117907	0.0774772	0.0757471	0.0357106	0.0362724	0.0276519	0.0289035		249.4	0.21219	0.214251	0.208737	0.209456	0.200198	0.197664	0.193209	0.19435	0.167172	0.16755	0.115631	0.119947	0.0635155	0.0636109
249.6	0.202068	0.201652	0.187255	0.191924	0.15558	0.155205	0.116893	0.117966	0.0770409	0.0757954	0.0361141	0.0362982	0.0271658	0.0289253		249.6	0.212084	0.214251	0.208519	0.209456	0.199715	0.197665	0.193339	0.194363	0.167144	0.167592	0.115745	0.120001	0.0630964	0.0636484
249.8	0.202244	0.201653	0.187112	0.191941	0.155863	0.155251	0.116321	0.118025	0.0769971	0.0758437	0.036618	0.0363241	0.0270906	0.0289471		249.8	0.212129	0.214251	0.208151	0.209456	0.199614	0.197665	0.192683	0.194376	0.167252	0.167634	0.115821	0.120055	0.0629276	0.0636858
250	0.202577	0.201654	0.187112	0.191958	0.156002	0.155297	0.116502	0.118084	0.0772098	0.0758919	0.0367865	0.03635	0.0269316	0.0289689		250	0.211871	0.214251	0.208372	0.209456	0.199248	0.197666	0.192135	0.194388	0.166802	0.167676	0.115803	0.120109	0.062161	0.0637232
250.2	0.20324	0.201655	0.187288	0.191976	0.15644	0.155344	0.116886	0.118143	0.0783139	0.0759402	0.0370771	0.0363759	0.0272956	0.0289907		250.2	0.211526	0.214251	0.208475	0.209456	0.199359	0.197666	0.191981	0.194401	0.16666	0.167717	0.116115	0.120163	0.0621981	0.0637605
250.4	0.203414	0.201656	0.187666	0.191993	0.156625	0.15539	0.117075	0.118203	0.0782177	0.0759884	0.0373204	0.0364018	0.0269554	0.0290125		250.4	0.211792	0.214251	0.20858	0.209456	0.199269	0.197667	0.192028	0.194413	0.166477	0.167759	0.116307	0.120216	0.0620422	0.0637979
250.6	0.202978	0.201657	0.187315	0.19201	0.156096	0.155436	0.116659	0.118262	0.0782228	0.0760366	0.0372635	0.0364276	0.0264319	0.0290343		250.6	0.212057	0.214251	0.208612	0.209456	0.199317	0.197667	0.192189	0.194426	0.166419	0.167801	0.11592	0.12027	0.0616316	0.0638352
250.8	0.203106	0.201659	0.18743	0.192028	0.156356	0.155482	0.116763	0.118321	0.0782466	0.0760848	0.0374701	0.0364535	0.0266661	0.0290561		250.8	0.212351	0.214251	0.208824	0.209456	0.199833	0.197668	0.191969	0.194438	0.166637	0.167842	0.116439	0.120324	0.0616582	0.0638725
251	0.20373	0.20166	0.188024	0.192045	0.156301	0.155528	0.116809	0.11838	0.0785295	0.0761329	0.0378732	0.0364794	0.0270242	0.0290779		251	0.212677	0.214251	0.209177	0.209456	0.199754	0.197669	0.191985	0.19445	0.166774	0.167883	0.116153	0.120377	0.06211	0.0639098
251.2	0.203224	0.201661	0.187848	0.192062	0.155783	0.155574	0.116234	0.118439	0.0783678	0.0761811	0.0377006	0.0365052	0.0270136	0.0290997		251.2	0.21283	0.214251	0.209515	0.209456	0.19972	0.197669	0.192226	0.194463	0.167236	0.167925	0.116268	0.120431	0.0625018	0.0639471
251.4	0.203479	0.201662	0.187751	0.192079	0.154837	0.15562	0.11611	0.118497	0.0782641	0.0762292	0.0374922	0.0365311	0.0272113	0.0291214		251.4	0.212952	0.214251	0.209641	0.209456	0.199663	0.19767	0.192386	0.194475	0.167582	0.167966	0.116218	0.120485	0.0624329	0.0639844
251.6	0.203711	0.201663	0.188513	0.192096	0.154922	0.155665	0.116312	0.118556	0.078361	0.0762773	0.0377214	0.0365569	0.0273543	0.0291432		251.6	0.213095	0.214251	0.209371	0.209456	0.199171	0.19767	0.192578	0.194487	0.168007	0.168007	0.115969	0.120538	0.0623922	0.0640216
251.8	0.203428	0.201664	0.188402	0.192113	0.15488	0.155711	0.116208	0.118615	0.0783915	0.0763254	0.0371592	0.0365827	0.0272684	0.029165		251.8	0.213214	0.214251	0.209356	0.209456	0.198861	0.197671	0.192171	0.194499	0.167791	0.168048	0.115883	0.120592	0.062548	0.0640589
252	0.203316	0.201665	0.188336	0.19213	0.154316	0.155757	0.116094	0.118674	0.0781915	0.0763735	0.0369263	0.0366086	0.0271404	0.0291868		252	0.214151	0.214251	0.210204	0.209456	0.199545	0.197671	0.192729	0.194511	0.168198	0.168089	0.115978	0.120645	0.0628305	0.0640961
252.2	0.202435	0.201666	0.188463	0.192147	0.153877	0.155802	0.115611	0.118733	0.077841	0.0764216	0.0362613	0.0366344	0.0270925	0.0292085		252.2	0.214197	0.214251	0.210048	0.209456	0.200041	0.197672	0.192824	0.194523	0.168263	0.16813	0.116112	0.120698	0.0628665	0.0641333
252.4	0.202277	0.201667	0.189097	0.192164	0.153514	0.155848	0.116087	0.118791	0.0778077	0.0764696	0.0362017	0.0366602	0.0271341	0.0292303		252.4	0.214332	0.214251	0.210297	0.209456	0.200435	0.197672	0.19325	0.194536	0.168651	0.168171	0.116603	0.120752	0.0631043	0.0641704
252.6	0.20225	0.201668	0.188844	0.19218	0.15335	0.155893	0.116022	0.11885	0.0775318	0.0765176	0.0360755	0.036686	0.0272847	0.0292521		252.6	0.214044	0.214251	0.20976	0.209456	0.200244	0.197673	0.193032	0.194548	0.168566	0.168212	0.11622	0.120805	0.063111	0.0642076
252.8	0.20171	0.201669	0.18863	0.192197	0.153293	0.155939	0.115773	0.118909	0.0770188	0.0765656	0.0357105	0.0367119	0.0269243	0.0292739		252.8	0.214515	0.214251	0.209793	0.209456	0.200554	0.197673	0.193481	0.19456	0.168815	0.168253	0.116681	0.120858	0.0634716	0.0642447
253	0.202271	0.20167	0.188714	0.192214	0.15334	0.155984	0.115716	0.118967	0.0773947	0.0766136	0.0357042	0.0367377	0.0269785	0.0292956		253	0.214572	0.214251	0.209602	0.209456	0.200708	0.197674	0.193397	0.194572	0.168901	0.168294	0.116764	0.120911	0.0635191	0.0642819
253.2	0.202341	0.201672	0.189519	0.19223	0.153888	0.156029	0.116352	0.119026	0.0777532	0.0766616	0.0362521	0.0367635	0.0278533	0.0293174		253.2	0.214498	0.214251	0.209685	0.209456	0.200954	0.197674	0.193612	0.194583	0.169458	0.168335	0.116821	0.120965	0.0643176	0.064319
253.4	0.201988	0.201673	0.189645	0.192247	0.15431	0.156075	0.115917	0.119084	0.0774877	0.0767096	0.0366061	0.0367893	0.0279094	0.0293391		253.4	0.213985	0.214251	0.209555	0.209456	0.200837	0.197675	0.193719	0.194595	0.169719	0.168375	0.117008	0.121018	0.0647735	0.0643561
253.6	0.201887	0.201674	0.189825	0.192264	0.154528	0.15612	0.116657	0.119143	0.0776336	0.0767575	0.0369061	0.0368151	0.0276448	0.0293609		253.6	0.213996	0.214251	0.209581	0.209456	0.200678	0.197675	0.194238	0.194607	0.170032	0.168416	0.117216	0.121071	0.065167	0.0643931
253.8	0.202168	0.201675	0.189491	0.19228	0.154405	0.156165	0.116526	0.119201	0.0773812	0.0768054	0.0369855	0.0368409	0.0278027	0.0293826		253.8	0.214051	0.214251	0.209359	0.209456	0.201169	0.197676	0.194428	0.194619	0.170281	0.168456	0.117506	0.121124	0.0654622	0.0644302
254	0.202343	0.201676	0.188898	0.192297	0.154678	0.15621	0.11701	0.119259	0.0778508	0.0768533	0.0366207	0.0368667	0.0279037	0.0294044		254	0.213889	0.214251	0.209469	0.209456	0.201235	0.197676	0.194529	0.194631	0.170153	0.168497	0.117554	0.121177	0.0654977	0.0644672
254.2	0.202568	0.201677	0.188947	0.192313	0.154953	0.156255	0.117288	0.119318	0.0783283	0.0769012	0.0369349	0.0368924	0.0281095	0.0294262		254.2	0.213513	0.214251	0.209557	0.209456	0.201161	0.197677	0.19473	0.194643	0.170638	0.168537	0.117887	0.12123	0.0659192	0.0645042
254.4	0.202293	0.201678	0.189196	0.192329	0.155072	0.1563	0.117525	0.119376	0.0784481	0.0769491	0.037204	0.0369182	0.0277066	0.0294479		254.4	0.213658	0.214251	0.209921	0.209456	0.201181	0.197677	0.195104	0.194654	0.170588	0.168577	0.118261	0.121282	0.0661061	0.0645412
254.6	0.202697	0.201679	0.188746	0.192346	0.155484	0.156345	0.117313	0.119434	0.0784962	0.0769969	0.0374653	0.036944	0.027939	0.0294697		254.6	0.213302	0.214251	0.209712	0.209456	0.201032	0.197678	0.194922	0.194666	0.170627	0.168618	0.117864	0.121335	0.0661943	0.0645782
254.8	0.202815	0.20168	0.188935	0.192362	0.156385	0.156389	0.117165	0.119492	0.0788178	0.0770448	0.0379196	0.0369698	0.0282602	0.0294914		254.8	0.213325	0.214251	0.209788	0.209456	0.200708	0.197678	0.19452	0.194678	0.170462	0.168658	0.118199	0.121388	0.0664738	0.0646152
255	0.203124	0.201681	0.189484	0.192378	0.156577	0.156434	0.117437	0.11955	0.0792366	0.0770926	0.0382689	0.0369955	0.0281497	0.0295131		255	0.213447	0.214251	0.209507	0.209456	0.200464	0.197679	0.194443	0.194689	0.170308	0.168698	0.118185	0.121441	0.0663664	0.0646521
255.2	0.203159	0.201682	0.189638	0.192394	0.157247	0.156479	0.117801	0.119609	0.0796666	0.0771404	0.0384638	0.0370213	0.0283071	0.0295349		255.2	0.213858	0.214251	0.209588	0.209456	0.200932	0.197679	0.19482	0.194701	0.170505	0.168738	0.118971	0.121494	0.0664728	0.0646891
255.4	0.203463	0.201683	0.189494	0.192411	0.157305	0.156523	0.11799	0.119667	0.0792433	0.0771882	0.0386131	0.037047	0.0284211	0.0295566		255.4	0.213666	0.214251	0.209243	0.209456	0.200689	0.19768	0.19443	0.194712	0.169708	0.168778	0.119051	0.121546	0.066084	0.064726
255.6	0.204039	0.201684	0.189837	0.192427	0.158465	0.156568	0.118495	0.119725	0.0791284	0.077236	0.0387957	0.0370728	0.0286575	0.0295784		255.6	0.21334	0.214251	0.208872	0.209456	0.20031	0.19768	0.194442	0.194724	0.169267	0.168818	0.118774	0.121599	0.0655101	0.0647629
255.8	0.203728	0.201685	0.189542	0.192443	0.158429	0.156612	0.117847	0.119783	0.0785453	0.0772837	0.0381411	0.0370985	0.0285616	0.0296001		255.8	0.21367	0.214251	0.209103	0.209456	0.200804	0.197681	0.194635	0.194735	0.168942	0.168858	0.119189	0.121651	0.065569	0.0647997
256	0.203764	0.201686	0.189305	0.192459	0.158192	0.156657	0.117675	0.119841	0.078376	0.0773315	0.0380886	0.0371243	0.0284789	0.0296218		256	0.213706	0.214251	0.209091	0.209456	0.201159	0.197681	0.194958	0.194747	0.169304	0.168897	0.119152	0.121704	0.0652683	0.0648366
256.2	0.203834	0.201687	0.189482	0.192475	0.158543	0.156701	0.11782	0.119899	0.0785403	0.0773792	0.0378008	0.03715	0.0286938	0.0296436		256.2	0.21358	0.214251	0.209306	0.209456	0.201113	0.197682	0.194768	0.194758	0.169413	0.168937	0.119178	0.121756	0.0651826	0.0648734
256.4	0.203982	0.201687	0.189036	0.192491	0.158209	0.156745	0.118123	0.119956	0.0785539	0.0774269	0.0377588	0.0371757	0.0288846	0.0296653		256.4	0.213615	0.214251	0.209283	0.209456	0.200955	0.197682	0.194536	0.194769	0.169172	0.168977	0.118851	0.121809	0.0648569	0.0649103
256.6	0.203885	0.201688	0.188425	0.192507	0.158222	0.15679	0.117429	0.120014	0.0781672	0.0774746	0.0373126	0.0372014	0.028816	0.029687		256.6	0.213666	0.214251	0.209339	0.209456	0.200511	0.197682	0.194549	0.194781	0.169429	0.169016	0.118563	0.121861	0.0649128	0.0649471
256.8	0.203502	0.201689	0.188246	0.192522	0.157286	0.156834	0.117376	0.120072	0.077894	0.0775223	0.0371008	0.0372272	0.028379	0.0297087		256.8	0.214876	0.214251	0.209996	0.209456	0.201027	0.197683	0.19527	0.194792	0.169777	0.169056	0.119239	0.121913	0.0653828	0.0649839
257	0.203641	0.20169	0.188612	0.192538	0.15722	0.156878	0.117155	0.12013	0.0781799	0.0775699	0.0375757	0.0372529	0.0285491	0.0297305		257	0.214713	0.214251	0.210099	0.209456	0.201089	0.197683	0.194738	0.194803	0.170223	0.169095	0.119072	0.121966	0.0656571	0.0650206
257.2	0.203396	0.201691	0.188889	0.192554	0.157306	0.156922	0.11756	0.120187	0.0784292	0.0776175	0.0376209	0.0372786	0.0290489	0.0297522		257.2	0.214887	0.214251	0.210181	0.209456	0.20118	0.197684	0.19478	0.194814	0.170045	0.169135	0.119013	0.122018	0.0659745	0.0650574
257.4	0.203324	0.201692	0.188669	0.19257	0.156907	0.156966	0.117372	0.120245	0.0780772	0.0776652	0.03762	0.0373043	0.028918	0.0297739		257.4	0.215262	0.214251	0.21022	0.209456	0.201259	0.197684	0.194589	0.194825	0.170526	0.169174	0.119388	0.12207	0.0665297	0.0650941
257.6	0.203748	0.201693	0.18883	0.192585	0.156269	0.15701	0.117939	0.120303	0.0785514	0.0777128	0.0379027	0.03733	0.0291417	0.0297956		257.6	0.215668	0.214251	0.210262	0.209456	0.201505	0.197685	0.194545	0.194837	0.170766	0.169213	0.11949	0.122122	0.0668877	0.0651309
257.8	0.204025	0.201694	0.188559	0.192601	0.156465	0.157054	0.11772	0.12036	0.0782826	0.0777604	0.0380391	0.0373557	0.0292859	0.0298173		257.8	0.216146	0.214251	0.210204	0.209456	0.201396	0.197685	0.194221	0.194848	0.171049	0.169252	0.119318	0.122174	0.0669921	0.0651676
258	0.203589	0.201695	0.188412	0.192617	0.156416	0.157098	0.117886	0.120418	0.0786973	0.0778079	0.0376127	0.0373814	0.028541	0.029839		258	0.21557	0.214251	0.209945	0.209456	0.200502	0.197686	0.193584	0.194859	0.170533	0.169292	0.11881	0.122227	0.0668158	0.0652043
258.2	0.203398	0.201696	0.188717	0.192632	0.156	0.157141	0.118217	0.120475	0.0789471	0.0778555	0.0373955	0.0374071	0.0281097	0.0298607		258.2	0.214999	0.214251	0.209997	0.209456	0.200122	0.197686	0.193168	0.19487	0.170502	0.169331	0.118963	0.122279	0.066496	0.0652409
258.4	0.203799	0.201697	0.189628	0.192648	0.156298	0.157185	0.118963	0.120533	0.0794495	0.077903	0.0378911	0.0374328	0.0282133	0.0298825		258.4	0.215092	0.214251	0.20978	0.209456	0.200252	0.197686	0.193077	0.194881	0.170342	0.16937	0.118858	0.122331	0.0667094	0.0652776
258.6	0.204116	0.201698	0.190215	0.192663	0.156871	0.157229	0.118965	0.12059	0.079688	0.0779505	0.0383572	0.0374584	0.0289974	0.0299042		258.6	0.215262	0.214251	0.209453	0.209456	0.200256	0.197687	0.192445	0.194892	0.170345	0.169409	0.118532	0.122383	0.0666184	0.0653142
258.8	0.20425	0.201699	0.191051	0.192679	0.157468	0.157272	0.119404	0.120648	0.0801354	0.077998	0.0387577	0.0374841	0.0292087	0.0299259		258.8	0.215686	0.214251	0.209148	0.209456	0.199817	0.197687	0.192035	0.194903	0.170253	0.169448	0.118848	0.122434	0.0667029	0.0653508
259	0.204936	0.201699	0.191532	0.192694	0.157974	0.157316	0.12041	0.120705	0.0804534	0.0780455	0.0392924	0.0375098	0.0299351	0.0299476		259	0.215683	0.214251	0.208854	0.209456	0.20014	0.197688	0.192191	0.194914	0.170357	0.169486	0.118636	0.122486	0.0666634	0.0653874
259.2	0.205844	0.2017	0.192043	0.192709	0.15869	0.157359	0.121028	0.120762	0.080675	0.078093	0.0394857	0.0375354	0.03081	0.0299693		259.2	0.215706	0.214251	0.208946	0.209456	0.200349	0.197688	0.192833	0.194924	0.170824	0.169525	0.119123	0.122538	0.0668832	0.065424
259.4	0.206284	0.201701	0.192554	0.192725	0.15892	0.157402	0.121485	0.12082	0.0807697	0.0781404	0.0398797	0.0375611	0.0310483	0.029991		259.4	0.215487	0.214251	0.208883	0.209456	0.200107	0.197689	0.193119	0.194935	0.170782	0.169564	0.118991	0.12259	0.0667853	0.0654606
259.6	0.206397	0.201702	0.192712	0.19274	0.159035	0.157446	0.121445	0.120877	0.0810172	0.0781879	0.0396553	0.0375868	0.0308842	0.0300127		259.6	0.214914	0.214251	0.208476	0.209456	0.199967	0.197689	0.193262	0.194946	0.171267	0.169602	0.118605	0.122642	0.0666779	0.0654971
259.8	0.206682	0.201703	0.192625	0.192755	0.159125	0.157489	0.121049	0.120934	0.081572	0.0782353	0.0398366	0.0376124	0.0306301	0.0300344		259.8	0.215526	0.214251	0.208617	0.209456	0.200549	0.197689	0.193659	0.194957	0.171636	0.169641	0.11881	0.122693	0.0669946	0.0655336
260	0.20738	0.201704	0.192589	0.19277	0.159378	0.157532	0.121312	0.120991	0.0821954	0.0782827	0.0399506	0.0376381	0.0309695	0.0300561		260	0.2152	0.214251	0.208728	0.209456	0.19989	0.19769	0.193393	0.194967	0.171568	0.16968	0.118266	0.122745	0.0666137	0.0655702
260.2	0.207892	0.201705	0.192817	0.192785	0.159852	0.157575	0.121891	0.121048	0.0830579	0.0783301	0.040726	0.0376637	0.0315108	0.0300777		260.2	0.215095	0.214251	0.209029	0.209456	0.199606	0.19769	0.193434	0.194978	0.171549	0.169718	0.118324	0.122796	0.0663679	0.0656067
260.4	0.207569	0.201706	0.192503	0.1928	0.159802	0.157618	0.122005	0.121105	0.0828288	0.0783775	0.0410692	0.0376893	0.031607	0.0300994		260.4	0.214953	0.214251	0.208559	0.209456	0.1989	0.197691	0.193272	0.194989	0.17116	0.169756	0.117946	0.122848	0.0658705	0.0656431
260.6	0.207458	0.201706	0.192946	0.192815	0.160221	0.157661	0.121818	0.121162	0.0829101	0.0784248	0.0414852	0.037715	0.0316478	0.0301211		260.6	0.214933	0.214251	0.208701	0.209456	0.198762	0.197691	0.193281	0.194999	0.170835	0.169795	0.118254	0.122899	0.0657094	0.0656796
260.8	0.206729	0.201707	0.192174	0.19283	0.159365	0.157704	0.121985	0.121219	0.0823649	0.0784721	0.0410047	0.0377406	0.0308554	0.0301428		260.8	0.215179	0.214251	0.208748	0.209456	0.199433	0.197691	0.193371	0.19501	0.170562	0.169833	0.119057	0.122951	0.0661093	0.065716
261	0.206555	0.201708	0.19174	0.192845	0.159328	0.157747	0.121395	0.121276	0.0822072	0.0785195	0.0408097	0.0377662	0.0302731	0.0301645		261	0.214935	0.214251	0.208567	0.209456	0.199141	0.197692	0.192874	0.195021	0.170624	0.169871	0.119438	0.123002	0.0661158	0.0657525
261.2	0.205967	0.201709	0.191179	0.19286	0.158685	0.15779	0.120975	0.121333	0.0820726	0.0785668	0.0400616	0.0377918	0.0297945	0.0301861		261.2	0.214663	0.214251	0.208651	0.209456	0.199181	0.197692	0.193071	0.195031	0.170094	0.169909	0.120036	0.123054	0.0658959	0.0657889
261.4	0.205568	0.20171	0.190907	0.192875	0.158282	0.157833	0.12067	0.12139	0.081679	0.078614	0.0395694	0.0378175	0.0293849	0.0302078		261.4	0.21464	0.214251	0.208872	0.209456	0.199168	0.197693	0.192937	0.195042	0.17021	0.169948	0.120848	0.123105	0.0665061	0.0658253
261.6	0.20575	0.201711	0.19086	0.19289	0.158316	0.157876	0.120972	0.121447	0.0821982	0.0786613	0.0397745	0.0378431	0.029593	0.0302295		261.6	0.214571	0.214251	0.209142	0.209456	0.199467	0.197693	0.192694	0.195052	0.170095	0.169986	0.120931	0.123156	0.066696	0.0658616
261.8	0.205338	0.201711	0.190126	0.192905	0.158447	0.157918	0.120465	0.121504	0.0813807	0.0787086	0.0390795	0.0378687	0.0287221	0.0302512		261.8	0.214281	0.214251	0.209431	0.209456	0.199551	0.197693	0.192617	0.195062	0.169683	0.170023	0.120821	0.123208	0.0664663	0.065898
262	0.205057	0.201712	0.190098	0.192919	0.158336	0.157961	0.120473	0.121561	0.081514	0.0787558	0.0386696	0.0378943	0.0283024	0.0302728		262	0.213855	0.214251	0.209692	0.209456	0.199653	0.197694	0.192593	0.195073	0.169161	0.170061	0.121162	0.123259	0.0662971	0.0659343
262.2	0.205229	0.201713	0.190165	0.192934	0.15852	0.158003	0.120915	0.121617	0.081318	0.078803	0.0385102	0.0379198	0.0289277	0.0302945		262.2	0.213894	0.214251	0.210187	0.209456	0.20044	0.197694	0.192745	0.195083	0.169309	0.170099	0.121865	0.12331	0.066084	0.0659707
262.4	0.205211	0.201714	0.190639	0.192949	0.159065	0.158046	0.120927	0.121674	0.0807455	0.0788502	0.0389991	0.0379454	0.0294746	0.0303162		262.4	0.214084	0.214251	0.210306	0.209456	0.200784	0.197695	0.192718	0.195094	0.16955	0.170137	0.121985	0.123361	0.0663135	0.066007
262.6	0.205042	0.201715	0.190267	0.192963	0.159235	0.158088	0.120703	0.121731	0.0800592	0.0788974	0.039009	0.037971	0.0296327	0.0303378		262.6	0.214378	0.214251	0.210898	0.209456	0.201479	0.197695	0.193461	0.195104	0.170094	0.170175	0.122536	0.123412	0.0667409	0.0660433
262.8	0.204825	0.201715	0.190271	0.192978	0.159477	0.158131	0.120918	0.121787	0.0798611	0.0789445	0.0390334	0.0379966	0.0295772	0.0303595		262.8	0.21443	0.214251	0.210864	0.209456	0.201246	0.197695	0.193564	0.195114	0.170074	0.170212	0.122477	0.123463	0.0671942	0.0660795
263	0.205258	0.201716	0.190261	0.192993	0.160031	0.158173	0.121326	0.121844	0.0799765	0.0789917	0.0397528	0.0380222	0.030243	0.0303812		263	0.214659	0.214251	0.211707	0.209456	0.201874	0.197696	0.194448	0.195124	0.170573	0.17025	0.122406	0.123514	0.0677594	0.0661158
263.2	0.205369	0.201717	0.190776	0.193007	0.160118	0.158215	0.121153	0.1219	0.0802916	0.0790388	0.0399645	0.0380477	0.0301863	0.0304028		263.2	0.215194	0.214251	0.211854	0.209456	0.202127	0.197696	0.194706	0.195135	0.171381	0.170288	0.122506	0.123565	0.0679522	0.066152
263.4	0.205052	0.201718	0.191195	0.193022	0.160281	0.158258	0.121078	0.121957	0.0810312	0.0790859	0.0401441	0.0380733	0.0299293	0.0304245		263.4	0.215146	0.214251	0.211608	0.209456	0.201933	0.197696	0.194637	0.195145	0.171354	0.170325	0.121648	0.123616	0.0676709	0.0661883
263.6	0.205297	0.201719	0.191544	0.193036	0.160375	0.1583	0.121177	0.122013	0.0815106	0.079133	0.0405291	0.0380989	0.0301687	0.0304461		263.6	0.214735	0.214251	0.211346	0.209456	0.201593	0.197697	0.194304	0.195155	0.171376	0.170362	0.120684	0.123667	0.0676728	0.0662245
263.8	0.204987	0.201719	0.191256	0.19305	0.160463	0.158342	0.120645	0.122069	0.0814348	0.0791801	0.0403423	0.0381244	0.029792	0.0304678		263.8	0.214728	0.214251	0.211027	0.209456	0.201103	0.197697	0.193941	0.195165	0.171	0.1704	0.119736	0.123717	0.0674308	0.0662606
264	0.205147	0.20172	0.191729	0.193065	0.161214	0.158384	0.121179	0.122126	0.0817687	0.0792272	0.0406437	0.03815	0.0311044	0.0304894		264	0.21393	0.214251	0.210666	0.209456	0.200287	0.197698	0.193475	0.195175	0.170461	0.170437	0.118793	0.123768	0.0670136	0.0662968
264.2	0.20496	0.201721	0.191554	0.193079	0.161221	0.158426	0.121279	0.122182	0.0814344	0.0792742	0.040699	0.0381755	0.0308743	0.0305111		264.2	0.214238	0.214251	0.210311	0.209456	0.199945	0.197698	0.193567	0.195185	0.170316	0.170474	0.118891	0.123819	0.0666599	0.066333
264.4	0.204501	0.201722	0.191007	0.193093	0.160778	0.158468	0.121147	0.122238	0.0807291	0.0793213	0.040145	0.0382011	0.030515	0.0305327		264.4	0.214446	0.214251	0.209498	0.209456	0.19913	0.197698	0.19277	0.195195	0.169823	0.170512	0.118534	0.12387	0.0661562	0.0663691
264.6	0.204511	0.201723	0.190946	0.193108	0.160474	0.158509	0.121573	0.122295	0.0811854	0.0793683	0.0399643	0.0382266	0.0306107	0.0305544		264.6	0.214641	0.214251	0.209357	0.209456	0.199046	0.197699	0.193013	0.195205	0.16974	0.170549	0.119016	0.12392	0.0660207	0.0664052
264.8	0.203678	0.201723	0.190377	0.193122	0.15943	0.158551	0.12121	0.122351	0.0807284	0.0794153	0.0387939	0.0382521	0.0294854	0.030576		264.8	0.214531	0.214251	0.209123	0.209456	0.198528	0.197699	0.192911	0.195215	0.169866	0.170586	0.119399	0.123971	0.0659942	0.0664413
265	0.203545	0.201724	0.189918	0.193136	0.159158	0.158593	0.121043	0.122407	0.0809935	0.0794623	0.0381323	0.0382777	0.0291877	0.0305976		265	0.214573	0.214251	0.209043	0.209456	0.197898	0.197699	0.193099	0.195225	0.170447	0.170623	0.120041	0.124021	0.0656678	0.0664774
265.2	0.20326	0.201725	0.190102	0.19315	0.158871	0.158635	0.121245	0.122463	0.0813556	0.0795092	0.0379444	0.0383032	0.0293143	0.0306193		265.2	0.214499	0.214251	0.20915	0.209456	0.198223	0.1977	0.193502	0.195235	0.170407	0.17066	0.120691	0.124072	0.0656758	0.0665135
265.4	0.203584	0.201726	0.190133	0.193164	0.158867	0.158676	0.121803	0.122519	0.0817036	0.0795562	0.0379103	0.0383287	0.0292869	0.0306409		265.4	0.214849	0.214251	0.209373	0.209456	0.198235	0.1977	0.193396	0.195245	0.170846	0.170697	0.12098	0.124122	0.0658168	0.0665495
265.6	0.20339	0.201726	0.190198	0.193178	0.158963	0.158718	0.122332	0.122575	0.0821926	0.0796031	0.0382241	0.0383542	0.0295463	0.0306625		265.6	0.214895	0.214251	0.209803	0.209456	0.19914	0.1977	0.19352	0.195254	0.171314	0.170733	0.121306	0.124173	0.0660865	0.0665855
265.8	0.20332	0.201727	0.189765	0.193192	0.158453	0.158759	0.122409	0.122631	0.0819466	0.07965	0.0378566	0.0383797	0.0290288	0.0306842		265.8	0.214387	0.214251	0.209618	0.209456	0.199136	0.197701	0.193616	0.195264	0.171016	0.17077	0.121245	0.124223	0.0659877	0.0666216
266	0.203467	0.201728	0.189591	0.193206	0.15891	0.158801	0.122659	0.122687	0.0821486	0.0796969	0.0377491	0.0384052	0.0292197	0.0307058		266	0.214071	0.214251	0.20974	0.209456	0.199532	0.197701	0.193305	0.195274	0.17109	0.170807	0.121936	0.124273	0.065873	0.0666576
266.2	0.202888	0.201728	0.189236	0.19322	0.158632	0.158842	0.122581	0.122743	0.0817183	0.0797438	0.0380768	0.0384307	0.0289918	0.0307274		266.2	0.21385	0.214251	0.209951	0.209456	0.199871	0.197701	0.193734	0.195284	0.171354	0.170843	0.122497	0.124324	0.0660306	0.0666935
266.4	0.202892	0.201729	0.189022	0.193234	0.158785	0.158883	0.122588	0.122799	0.0815831	0.0797907	0.0385242	0.0384562	0.028598	0.030749		266.4	0.214292	0.214251	0.209953	0.209456	0.200295	0.197702	0.194271	0.195293	0.171742	0.17088	0.122574	0.124374	0.0668666	0.0667295
266.6	0.203117	0.20173	0.189197	0.193248	0.159259	0.158925	0.122964	0.122855	0.081916	0.0798375	0.0390407	0.0384817	0.0286607	0.0307707		266.6	0.214344	0.214251	0.210101	0.209456	0.200394	0.197702	0.194612	0.195303	0.171847	0.170917	0.122704	0.124424	0.0674711	0.0667655
266.8	0.203388	0.201731	0.189508	0.193261	0.159306	0.158966	0.122936	0.122911	0.082475	0.0798844	0.0396678	0.0385072	0.0289157	0.0307923		266.8	0.21437	0.214251	0.21083	0.209456	0.200559	0.197702	0.194147	0.195313	0.172175	0.170953	0.122505	0.124474	0.0682923	0.0668014
267	0.204062	0.201731	0.189688	0.193275	0.159757	0.159007	0.122696	0.122966	0.0831334	0.0799312	0.0402471	0.0385327	0.0293518	0.0308139		267	0.214286	0.214251	0.21103	0.209456	0.200914	0.197703	0.194535	0.195322	0.172322	0.170989	0.122384	0.124524	0.068615	0.0668373
267.2	0.204157	0.201732	0.189833	0.193289	0.159964	0.159048	0.12216	0.123022	0.0837602	0.079978	0.0398515	0.0385582	0.0293405	0.0308355		267.2	0.214029	0.214251	0.210789	0.209456	0.201223	0.197703	0.19464	0.195332	0.172547	0.171026	0.122005	0.124575	0.0685934	0.0668732
267.4	0.204302	0.201733	0.189934	0.193303	0.159989	0.159089	0.121859	0.123078	0.0843963	0.0800248	0.0394816	0.0385836	0.0295719	0.0308571		267.4	0.213611	0.214251	0.210642	0.209456	0.201345	0.197703	0.194881	0.195342	0.172219	0.171062	0.121604	0.124625	0.0685439	0.0669091
267.6	0.204504	0.201733	0.190081	0.193316	0.159986	0.15913	0.121311	0.123134	0.0843268	0.0800715	0.0396859	0.0386091	0.0295352	0.0308787		267.6	0.213576	0.214251	0.210548	0.209456	0.201213	0.197704	0.194662	0.195351	0.172165	0.171098	0.121364	0.124675	0.0689675	0.0669449
267.8	0.203961	0.201734	0.189428	0.19333	0.159637	0.159171	0.120606	0.123189	0.0836696	0.0801183	0.0389781	0.0386346	0.0292289	0.0309004		267.8	0.213544	0.214251	0.209664	0.209456	0.200888	0.197704	0.194474	0.195361	0.171764	0.171135	0.121011	0.124724	0.0683892	0.0669808
268	0.204587	0.201735	0.189428	0.193344	0.159923	0.159212	0.12078	0.123245	0.0834067	0.080165	0.0391198	0.03866	0.0294024	0.030922		268	0.213408	0.214251	0.209442	0.209456	0.200914	0.197704	0.193957	0.19537	0.171211	0.171171	0.120372	0.124774	0.0677702	0.0670166
268.2	0.204959	0.201736	0.188841	0.193357	0.159609	0.159253	0.12043	0.1233	0.0832685	0.0802117	0.0388322	0.0386855	0.0288783	0.0309436		268.2	0.213711	0.214251	0.208955	0.209456	0.200645	0.197705	0.193948	0.195379	0.171213	0.171207	0.120653	0.124824	0.0676248	0.0670524
268.4	0.205148	0.201736	0.189161	0.193371	0.159336	0.159294	0.12073	0.123356	0.0834633	0.0802584	0.0394682	0.0387109	0.0292766	0.0309652		268.4	0.213727	0.214251	0.208925	0.209456	0.2003	0.197705	0.193789	0.195389	0.171306	0.171243	0.120713	0.124874	0.0676919	0.0670882
268.6	0.205121	0.201737	0.189646	0.193384	0.159603	0.159334	0.120545	0.123411	0.0835321	0.0803051	0.0400658	0.0387364	0.0299242	0.0309868		268.6	0.214013	0.214251	0.208932	0.209456	0.200186	0.197705	0.194245	0.195398	0.171392	0.171279	0.121012	0.124924	0.0677182	0.067124
268.8	0.205237	0.201738	0.190189	0.193397	0.160312	0.159375	0.120737	0.123467	0.0832929	0.0803518	0.040123	0.0387618	0.0296843	0.0310084		268.8	0.214121	0.214251	0.209226	0.209456	0.200118	0.197706	0.194131	0.195408	0.171708	0.171315	0.121302	0.124974	0.0677349	0.0671598
269	0.205426	0.201738	0.190046	0.193411	0.160495	0.159415	0.121407	0.123522	0.0831991	0.0803984	0.0403992	0.0387873	0.0298209	0.03103		269	0.21455	0.214251	0.208972	0.209456	0.200234	0.197706	0.194679	0.195417	0.172084	0.17135	0.121687	0.125023	0.067793	0.0671955
269.2	0.205406	0.201739	0.190896	0.193424	0.16083	0.159456	0.121787	0.123577	0.0834098	0.0804451	0.0409688	0.0388127	0.0299241	0.0310516		269.2	0.214503	0.214251	0.208823	0.209456	0.200157	0.197706	0.194492	0.195426	0.171694	0.171386	0.121501	0.125073	0.0677923	0.0672312
269.4	0.205209	0.20174	0.191053	0.193437	0.16085	0.159496	0.122017	0.123633	0.0830768	0.0804917	0.0411748	0.0388381	0.0299343	0.0310731		269.4	0.214038	0.214251	0.208553	0.209456	0.199196	0.197707	0.194069	0.195435	0.171693	0.171422	0.121138	0.125122	0.067512	0.0672669
269.6	0.204811	0.20174	0.190875	0.193451	0.160504	0.159537	0.122068	0.123688	0.0823686	0.0805383	0.0411089	0.0388635	0.0297363	0.0310947		269.6	0.213879	0.214251	0.208182	0.209456	0.199081	0.197707	0.193841	0.195445	0.171341	0.171458	0.120957	0.125172	0.0677582	0.0673026
269.8	0.204654	0.201741	0.190588	0.193464	0.160047	0.159577	0.121958	0.123743	0.0818804	0.0805848	0.0410305	0.0388889	0.0291934	0.0311163		269.8	0.213286	0.214251	0.207878	0.209456	0.198077	0.197707	0.193252	0.195454	0.17114	0.171493	0.120512	0.125222	0.0673604	0.0673383
270	0.204899	0.201742	0.190397	0.193477	0.160128	0.159618	0.122563	0.123798	0.0816699	0.0806314	0.041168	0.0389144	0.0290521	0.0311379		270	0.213134	0.214251	0.20791	0.209456	0.198115	0.197708	0.19337	0.195463	0.171291	0.171529	0.120596	0.125271	0.0673033	0.067374
270.2	0.204348	0.201742	0.190486	0.19349	0.160168	0.159658	0.122841	0.123854	0.0816014	0.080678	0.0414313	0.0389398	0.0286214	0.0311595		270.2	0.213557	0.214251	0.208142	0.209456	0.198005	0.197708	0.193737	0.195472	0.171325	0.171564	0.12052	0.12532	0.0677742	0.0674096
270.4	0.204313	0.201743	0.190664	0.193504	0.160281	0.159698	0.123335	0.123909	0.0816118	0.0807245	0.0412295	0.0389652	0.0285232	0.0311811		270.4	0.213608	0.214251	0.207913	0.209456	0.197939	0.197708	0.193439	0.195481	0.171477	0.1716	0.119863	0.12537	0.0679533	0.0674452
270.6	0.204394	0.201744	0.191167	0.193517	0.160059	0.159738	0.123098	0.123964	0.0816282	0.080771	0.0409482	0.0389906	0.0288517	0.0312026		270.6	0.213081	0.214251	0.208164	0.209456	0.197407	0.197708	0.192894	0.19549	0.171788	0.171635	0.119426	0.125419	0.0678287	0.0674808
270.8	0.204805	0.201744	0.190953	0.19353	0.159223	0.159778	0.12305	0.124019	0.0817401	0.0808175	0.0404895	0.039016	0.0289342	0.0312242		270.8	0.213228	0.214251	0.209073	0.209456	0.197497	0.197709	0.193194	0.195499	0.172204	0.17167	0.119947	0.125469	0.0685202	0.0675164
271	0.205055	0.201745	0.191328	0.193543	0.159325	0.159818	0.123171	0.124074	0.0822169	0.080864	0.0401229	0.0390414	0.0292609	0.0312458		271	0.213152	0.214251	0.208992	0.209456	0.197725	0.197709	0.193508	0.195509	0.172404	0.171706	0.120354	0.125518	0.0683817	0.067552
271.2	0.205067	0.201745	0.191322	0.193556	0.159455	0.159858	0.123131	0.124129	0.0825765	0.0809105	0.0397186	0.0390667	0.0295146	0.0312674		271.2	0.213302	0.214251	0.209137	0.209456	0.198049	0.197709	0.193643	0.195518	0.172614	0.171741	0.120383	0.125567	0.0683254	0.0675876
271.4	0.205033	0.201746	0.191267	0.193569	0.159302	0.159898	0.122905	0.124184	0.0828813	0.0809569	0.0397645	0.0390921	0.02962	0.0312889		271.4	0.213517	0.214251	0.209142	0.209456	0.197946	0.19771	0.193275	0.195526	0.172905	0.171776	0.120603	0.125616	0.0684158	0.0676231
271.6	0.204699	0.201747	0.190726	0.193582	0.158999	0.159938	0.12214	0.124238	0.082183	0.0810034	0.0392063	0.0391175	0.0285411	0.0313105		271.6	0.21351	0.214251	0.209202	0.209456	0.197743	0.19771	0.193058	0.195535	0.172908	0.171811	0.120769	0.125665	0.0678605	0.0676586
271.8	0.204569	0.201747	0.190438	0.193594	0.158732	0.159978	0.122274	0.124293	0.0822444	0.0810498	0.038745	0.0391429	0.0285838	0.0313321		271.8	0.213556	0.214251	0.209002	0.209456	0.198198	0.19771	0.193204	0.195544	0.172942	0.171846	0.120759	0.125714	0.0672654	0.0676941
272	0.20512	0.201748	0.190135	0.193607	0.158891	0.160018	0.121922	0.124348	0.0824887	0.0810962	0.0383865	0.0391682	0.0282065	0.0313536		272	0.21313	0.214251	0.208957	0.209456	0.198185	0.19771	0.192588	0.195553	0.172799	0.171881	0.120559	0.125763	0.0667221	0.0677296
272.2	0.205519	0.201749	0.190233	0.19362	0.159437	0.160057	0.122053	0.124403	0.0830441	0.0811426	0.0384877	0.0391936	0.028543	0.0313752		272.2	0.213194	0.214251	0.208922	0.209456	0.198313	0.197711	0.192795	0.195562	0.173361	0.171916	0.121417	0.125812	0.0674854	0.0677651
272.4	0.20534	0.201749	0.190549	0.193633	0.159661	0.160097	0.122292	0.124458	0.0828177	0.0811889	0.0387404	0.0392189	0.0289206	0.0313968		272.4	0.213201	0.214251	0.209144	0.209456	0.198518	0.197711	0.192951	0.195571	0.17309	0.171951	0.121679	0.125861	0.0679458	0.0678006
272.6	0.205536	0.20175	0.190944	0.193646	0.160471	0.160136	0.122319	0.124512	0.0830407	0.0812353	0.0388039	0.0392443	0.0293287	0.0314183		272.6	0.213723	0.214251	0.208992	0.209456	0.198627	0.197711	0.193341	0.19558	0.172811	0.171986	0.122114	0.12591	0.0677933	0.067836
272.8	0.205722	0.20175	0.191027	0.193658	0.161252	0.160176	0.12318	0.124567	0.0833708	0.0812816	0.0390182	0.0392696	0.0293068	0.0314399		272.8	0.213548	0.214251	0.209224	0.209456	0.198903	0.197712	0.193816	0.195589	0.172946	0.17202	0.122308	0.125959	0.0679349	0.0678714
273	0.205278	0.201751	0.190941	0.193671	0.161469	0.160216	0.12309	0.124622	0.0835005	0.0813279	0.0389773	0.039295	0.0294013	0.0314614		273	0.213015	0.214251	0.20797	0.209456	0.19847	0.197712	0.193457	0.195597	0.172191	0.172055	0.122093	0.126008	0.067304	0.0679068
273.2	0.204995	0.201752	0.190889	0.193684	0.162086	0.160255	0.123021	0.124676	0.0836112	0.0813742	0.0391741	0.0393203	0.0295192	0.031483		273.2	0.212616	0.214251	0.207701	0.209456	0.197898	0.197712	0.192958	0.195606	0.171294	0.17209	0.121743	0.126057	0.067024	0.0679422
273.4	0.204831	0.201752	0.19066	0.193696	0.162214	0.160294	0.122907	0.124731	0.0836443	0.0814205	0.0394333	0.0393457	0.0295475	0.0315045		273.4	0.212315	0.214251	0.207789	0.209456	0.197373	0.197712	0.192863	0.195615	0.171283	0.172124	0.121787	0.126106	0.0671311	0.0679776
273.6	0.204616	0.201753	0.190396	0.193709	0.16226	0.160334	0.122701	0.124785	0.083623	0.0814668	0.0393405	0.039371	0.0291859	0.0315261		273.6	0.212109	0.214251	0.207617	0.209456	0.197299	0.197713	0.192413	0.195623	0.170922	0.172159	0.121514	0.126154	0.0672422	0.068013
273.8	0.204404	0.201753	0.190823	0.193721	0.162355	0.160373	0.122867	0.12484	0.0841219	0.0815131	0.0393604	0.0393963	0.0289861	0.0315476		273.8	0.212026	0.214251	0.208023	0.209456	0.197749	0.197713	0.192419	0.195632	0.171093	0.172193	0.121741	0.126203	0.0674277	0.0680483
274	0.204545	0.201754	0.190869	0.193734	0.162572	0.160412	0.123386	0.124894	0.0846909	0.0815593	0.039847	0.0394216	0.0290036	0.0315692		274	0.211825	0.214251	0.20791	0.209456	0.198481	0.197713	0.192646	0.195641	0.170961	0.172228	0.121484	0.126252	0.0673897	0.0680836
274.2	0.204292	0.201755	0.191016	0.193746	0.162996	0.160451	0.123646	0.124948	0.0848829	0.0816055	0.0400167	0.0394469	0.0289893	0.0315907		274.2	0.21133	0.214251	0.207767	0.209456	0.198284	0.197713	0.192222	0.195649	0.170717	0.172262	0.120839	0.1263	0.0674779	0.0681189
274.4	0.203986	0.201755	0.19131	0.193759	0.162675	0.16049	0.123868	0.125003	0.0845977	0.0816517	0.0397713	0.0394722	0.0290316	0.0316123		274.4	0.211269	0.214251	0.207814	0.209456	0.198225	0.197714	0.192233	0.195658	0.171134	0.172296	0.120553	0.126349	0.0672511	0.0681542
274.6	0.204356	0.201756	0.191488	0.193771	0.162211	0.160529	0.123351	0.125057	0.084287	0.0816979	0.0399119	0.0394975	0.0290016	0.0316338		274.6	0.211544	0.214251	0.208215	0.209456	0.197838	0.197714	0.192241	0.195666	0.171351	0.172331	0.12069	0.126397	0.0672769	0.0681895
274.8	0.205189	0.201756	0.192117	0.193783	0.162461	0.160568	0.124293	0.125111	0.0849215	0.0817441	0.0408678	0.0395228	0.0300561	0.0316553		274.8	0.211653	0.214251	0.20804	0.209456	0.197907	0.197714	0.1926	0.195675	0.171113	0.172365	0.12093	0.126446	0.0674686	0.0682247
275	0.20535	0.201757	0.192503	0.193796	0.162629	0.160607	0.124213	0.125166	0.0850117	0.0817902	0.0408934	0.0395481	0.0297406	0.0316769		275	0.211839	0.214251	0.207895	0.209456	0.198333	0.197715	0.192662	0.195683	0.171747	0.172399	0.120903	0.126494	0.067062	0.06826
275.2	0.204818	0.201758	0.192703	0.193808	0.163098	0.160646	0.123943	0.12522	0.084803	0.0818364	0.0410625	0.0395734	0.0300228	0.0316984		275.2	0.212122	0.214251	0.207935	0.209456	0.199093	0.197715	0.192908	0.195692	0.172049	0.172433	0.120915	0.126543	0.0671148	0.0682952
275.4	0.204784	0.201758	0.192309	0.19382	0.162172	0.160685	0.122836	0.125274	0.0839701	0.0818825	0.0405938	0.0395987	0.0294575	0.0317199		275.4	0.212903	0.214251	0.208188	0.209456	0.199259	0.197715	0.193285	0.1957	0.172277	0.172467	0.121408	0.126591	0.0675629	0.0683304
275.6	0.204521	0.201759	0.192499	0.193833	0.16145	0.160724	0.122357	0.125328	0.0831774	0.0819286	0.0400803	0.039624	0.0287877	0.0317414		275.6	0.213253	0.214251	0.208612	0.209456	0.199302	0.197715	0.193693	0.195709	0.172728	0.172501	0.121527	0.126639	0.0671652	0.0683656
275.8	0.20472	0.201759	0.192954	0.193845	0.161373	0.160762	0.122815	0.125382	0.0836719	0.0819747	0.0404462	0.0396493	0.0292939	0.031763		275.8	0.213397	0.214251	0.208686	0.209456	0.199572	0.197716	0.193948	0.195717	0.173504	0.172535	0.121632	0.126688	0.0672151	0.0684008
276	0.205291	0.20176	0.192799	0.193857	0.16117	0.160801	0.122182	0.125436	0.083064	0.0820208	0.0403363	0.0396746	0.0291309	0.0317845		276	0.21332	0.214251	0.208677	0.209456	0.198952	0.197716	0.193747	0.195725	0.173516	0.172569	0.121862	0.126736	0.0671405	0.0684359
276.2	0.205311	0.20176	0.193374	0.193869	0.160891	0.16084	0.122804	0.12549	0.0828794	0.0820668	0.0403634	0.0396998	0.029146	0.031806		276.2	0.213516	0.214251	0.208405	0.209456	0.198903	0.197716	0.19397	0.195734	0.173567	0.172603	0.121931	0.126784	0.0675677	0.0684711
276.4	0.205028	0.201761	0.193675	0.193881	0.160642	0.160878	0.123098	0.125544	0.0823708	0.0821129	0.040695	0.0397251	0.0295949	0.0318275		276.4	0.213558	0.214251	0.208626	0.209456	0.198997	0.197716	0.194318	0.195742	0.173197	0.172636	0.121776	0.126832	0.0675526	0.0685062
276.6	0.205302	0.201761	0.193943	0.193893	0.160531	0.160917	0.123859	0.125598	0.0821442	0.0821589	0.0410669	0.0397503	0.0300571	0.031849		276.6	0.213651	0.214251	0.208455	0.209456	0.199107	0.197717	0.19479	0.19575	0.173388	0.17267	0.122296	0.12688	0.0676795	0.0685413
276.8	0.204958	0.201762	0.193445	0.193905	0.160713	0.160955	0.124073	0.125652	0.0818724	0.0822049	0.0410281	0.0397756	0.0302154	0.0318706		276.8	0.213889	0.214251	0.208751	0.209456	0.199359	0.197717	0.19537	0.195758	0.173547	0.172704	0.122112	0.126928	0.0682561	0.0685764
277	0.20466	0.201762	0.193157	0.193917	0.160914	0.160994	0.124094	0.125706	0.0817522	0.0822509	0.0409016	0.0398008	0.0301299	0.0318921		277	0.213736	0.214251	0.208247	0.209456	0.199386	0.197717	0.195359	0.195767	0.173265	0.172737	0.122211	0.126976	0.0682833	0.0686115
277.2	0.204629	0.201763	0.192891	0.193929	0.16092	0.161032	0.124124	0.12576	0.0819594	0.0822969	0.0411087	0.0398261	0.0301962	0.0319136		277.2	0.21387	0.214251	0.209055	0.209456	0.199203	0.197717	0.195597	0.195775	0.172861	0.172771	0.122268	0.127024	0.0687112	0.0686465
277.4	0.205111	0.201764	0.193462	0.193941	0.161085	0.16107	0.124343	0.125813	0.0823628	0.0823428	0.0413858	0.0398513	0.0309468	0.0319351		277.4	0.21402	0.214251	0.209718	0.209456	0.19948	0.197718	0.195891	0.195783	0.173271	0.172804	0.122639	0.127072	0.069251	0.0686816
277.6	0.204984	0.201764	0.193455	0.193953	0.161162	0.161109	0.124318	0.125867	0.0824053	0.0823888	0.0415242	0.0398766	0.0305635	0.0319566		277.6	0.213696	0.214251	0.209699	0.209456	0.199708	0.197718	0.195747	0.195791	0.17345	0.172838	0.122812	0.12712	0.0692984	0.0687166
277.8	0.205079	0.201765	0.193568	0.193965	0.161414	0.161147	0.124812	0.125921	0.0825557	0.0824347	0.0416701	0.0399018	0.0307437	0.0319781		277.8	0.213267	0.214251	0.20917	0.209456	0.199747	0.197718	0.195801	0.195799	0.173002	0.172871	0.123076	0.127168	0.0689798	0.0687516
278	0.205737	0.201765	0.193156	0.193977	0.161994	0.161185	0.12514	0.125975	0.0827595	0.0824806	0.0417155	0.039927	0.0306803	0.0319996		278	0.212951	0.214251	0.208885	0.209456	0.199726	0.197718	0.195723	0.195807	0.17289	0.172905	0.122718	0.127216	0.0687154	0.0687866
278.2	0.205769	0.201766	0.192548	0.193988	0.162005	0.161223	0.125239	0.126028	0.0826228	0.0825265	0.0414204	0.0399522	0.030657	0.0320211		278.2	0.212971	0.214251	0.209102	0.209456	0.199477	0.197718	0.195416	0.195816	0.173021	0.172938	0.122888	0.127264	0.0687524	0.0688216
278.4	0.206136	0.201766	0.192875	0.194	0.162259	0.161261	0.125285	0.126082	0.082669	0.0825724	0.0417836	0.0399775	0.0308303	0.0320426		278.4	0.213589	0.214251	0.209425	0.209456	0.19981	0.197719	0.195609	0.195824	0.173402	0.172971	0.123546	0.127311	0.0685289	0.0688565
278.6	0.206447	0.201767	0.193141	0.194012	0.162757	0.161299	0.125288	0.126135	0.0830068	0.0826183	0.0420329	0.0400027	0.0307884	0.0320641		278.6	0.213553	0.214251	0.208914	0.209456	0.199446	0.197719	0.19539	0.195832	0.172999	0.173004	0.123714	0.127359	0.0684585	0.0688915
278.8	0.206716	0.201767	0.193407	0.194024	0.163086	0.161337	0.125307	0.126189	0.0838516	0.0826641	0.0418859	0.0400279	0.0311621	0.0320856		278.8	0.212822	0.214251	0.208043	0.209456	0.199261	0.197719	0.195119	0.19584	0.172339	0.173037	0.123175	0.127407	0.0680347	0.0689264
279	0.205824	0.201768	0.19337	0.194035	0.163176	0.161375	0.124796	0.126242	0.0837042	0.0827099	0.041177	0.0400531	0.0303199	0.0321071		279	0.212562	0.214251	0.207772	0.209456	0.199093	0.197719	0.194813	0.195848	0.172205	0.17307	0.123363	0.127454	0.0675835	0.0689613
279.2	0.205061	0.201768	0.193296	0.194047	0.163473	0.161413	0.124207	0.126296	0.0837572	0.0827557	0.0409718	0.0400783	0.0307193	0.0321286		279.2	0.212751	0.214251	0.208161	0.209456	0.199855	0.19772	0.195131	0.195855	0.172245	0.173103	0.123908	0.127502	0.0677251	0.0689962
279.4	0.20542	0.201769	0.193465	0.194059	0.163227	0.16145	0.123545	0.126349	0.0839389	0.0828015	0.0408163	0.0401035	0.0304715	0.0321501		279.4	0.212771	0.214251	0.208103	0.209456	0.199106	0.19772	0.195105	0.195863	0.172058	0.173136	0.123957	0.12755	0.0675857	0.0690311
279.6	0.205735	0.201769	0.194232	0.19407	0.163455	0.161488	0.123986	0.126403	0.0847822	0.0828473	0.0414539	0.0401287	0.0308083	0.0321716		279.6	0.212959	0.214251	0.208387	0.209456	0.19896	0.19772	0.194948	0.195871	0.172611	0.173169	0.123954	0.127597	0.0670588	0.0690659
279.8	0.206149	0.20177	0.194619	0.194082	0.163893	0.161526	0.123931	0.126456	0.0853435	0.0828931	0.0419447	0.0401538	0.0307409	0.032193		279.8	0.213039	0.214251	0.208468	0.209456	0.198984	0.19772	0.19482	0.195879	0.17261	0.173202	0.124318	0.127644	0.0672031	0.0691008
280	0.206743	0.20177	0.195106	0.194093	0.163603	0.161563	0.123592	0.126509	0.0853896	0.0829388	0.0419194	0.040179	0.030928	0.0322145		280	0.213252	0.214251	0.208224	0.209456	0.199125	0.197721	0.194599	0.195887	0.172444	0.173235	0.124594	0.127692	0.0673267	0.0691356
280.2	0.206428	0.201771	0.195399	0.194105	0.163029	0.161601	0.123981	0.126562	0.0855504	0.0829846	0.0422273	0.0402042	0.0310353	0.032236		280.2	0.213376	0.214251	0.208073	0.209456	0.199373	0.197721	0.194357	0.195895	0.172577	0.173268	0.124361	0.127739	0.0674759	0.0691704
280.4	0.20594	0.201771	0.195186	0.194116	0.162357	0.161638	0.123809	0.126616	0.0855627	0.0830303	0.0419142	0.0402294	0.0311285	0.0322575		280.4	0.21413	0.214251	0.208656	0.209456	0.199856	0.197721	0.194696	0.195903	0.173303	0.1733	0.124928	0.127787	0.0681531	0.0692052
280.6	0.20593	0.201772	0.195129	0.194127	0.162405	0.161676	0.124247	0.126669	0.0856729	0.083076	0.0419245	0.0402545	0.031088	0.032279		280.6	0.214517	0.214251	0.208713	0.209456	0.200189	0.197721	0.195307	0.19591	0.173438	0.173333	0.125256	0.127834	0.0685659	0.06924
280.8	0.205893	0.201772	0.194736	0.194139	0.162233	0.161713	0.12396	0.126722	0.0857012	0.0831217	0.0416568	0.0402797	0.0311703	0.0323004		280.8	0.215002	0.214251	0.209122	0.209456	0.200631	0.197721	0.195858	0.195918	0.173386	0.173366	0.125179	0.127881	0.0690504	0.0692747
281	0.206177	0.201773	0.194938	0.19415	0.162126	0.161751	0.123938	0.126775	0.0860789	0.0831673	0.0420504	0.0403049	0.0310805	0.0323219		281	0.214712	0.214251	0.208691	0.209456	0.200956	0.197722	0.195775	0.195926	0.17354	0.173398	0.12515	0.127928	0.068873	0.0693095
281.2	0.20633	0.201773	0.194979	0.194162	0.161514	0.161788	0.123596	0.126828	0.0859528	0.083213	0.0423096	0.04033	0.031081	0.0323434		281.2	0.214831	0.214251	0.208798	0.209456	0.200768	0.197722	0.195539	0.195934	0.173413	0.173431	0.124688	0.127976	0.068898	0.0693442
281.4	0.206353	0.201774	0.194731	0.194173	0.161204	0.161825	0.12365	0.126881	0.0856461	0.0832586	0.042354	0.0403552	0.0309655	0.0323648		281.4	0.214844	0.214251	0.208659	0.209456	0.201033	0.197722	0.195324	0.195941	0.173945	0.173463	0.124917	0.128023	0.0690236	0.0693789
281.6	0.206179	0.201774	0.193946	0.194184	0.160618	0.161862	0.123528	0.126934	0.0847868	0.0833042	0.0420406	0.0403803	0.0303152	0.0323863		281.6	0.214475	0.214251	0.208479	0.209456	0.201063	0.197722	0.194951	0.195949	0.174472	0.173495	0.125043	0.12807	0.0691406	0.0694136
281.8	0.206764	0.201775	0.193346	0.194195	0.160795	0.161899	0.123526	0.126987	0.0845785	0.0833498	0.0420097	0.0404054	0.0302766	0.0324077		281.8	0.214233	0.214251	0.208203	0.209456	0.200746	0.197722	0.19472	0.195957	0.173984	0.173528	0.124821	0.128117	0.069059	0.0694483
282	0.207251	0.201775	0.192955	0.194206	0.16084	0.161937	0.123551	0.12704	0.0845993	0.0833954	0.0415836	0.0404306	0.0299224	0.0324292		282	0.214752	0.214251	0.209028	0.209456	0.201263	0.197723	0.194626	0.195964	0.174584	0.17356	0.125176	0.128164	0.0693734	0.0694829
282.2	0.207102	0.201776	0.192532	0.194218	0.160472	0.161974	0.123755	0.127093	0.0838416	0.083441	0.041491	0.0404557	0.0298785	0.0324507		282.2	0.214915	0.214251	0.209482	0.209456	0.20127	0.197723	0.194852	0.195972	0.175165	0.173592	0.125749	0.128211	0.069623	0.0695176
282.4	0.207076	0.201776	0.192671	0.194229	0.160777	0.162011	0.123934	0.127146	0.0831918	0.0834866	0.0413407	0.0404808	0.0294849	0.0324721		282.4	0.214684	0.214251	0.209336	0.209456	0.201201	0.197723	0.194698	0.195979	0.174945	0.173624	0.12563	0.128258	0.0697102	0.0695522
282.6	0.206882	0.201777	0.192607	0.19424	0.161429	0.162048	0.124353	0.127199	0.0832122	0.0835321	0.0408088	0.0405059	0.0295365	0.0324936		282.6	0.214212	0.214251	0.208959	0.209456	0.200562	0.197723	0.194424	0.195987	0.174659	0.173657	0.125631	0.128305	0.0697499	0.0695868
282.8	0.206892	0.201777	0.192479	0.194251	0.161672	0.162084	0.124815	0.127251	0.0833947	0.0835776	0.0402957	0.0405311	0.0297888	0.032515		282.8	0.21385	0.214251	0.208853	0.209456	0.200249	0.197724	0.194314	0.195994	0.174572	0.173689	0.125628	0.128351	0.0695424	0.0696214
283	0.20655	0.201777	0.192942	0.194262	0.162903	0.162121	0.125683	0.127304	0.0838804	0.0836231	0.0408071	0.0405562	0.029958	0.0325365		283	0.213814	0.214251	0.208915	0.209456	0.199746	0.197724	0.19444	0.196002	0.174586	0.173721	0.126167	0.128398	0.0694321	0.069656
283.2	0.206682	0.201778	0.193046	0.194273	0.163737	0.162158	0.126213	0.127357	0.0843424	0.0836686	0.041136	0.0405813	0.0305302	0.0325579		283.2	0.213953	0.214251	0.209402	0.209456	0.199897	0.197724	0.194489	0.196009	0.17506	0.173753	0.126553	0.128445	0.0696222	0.0696906
283.4	0.207224	0.201778	0.193581	0.194284	0.164293	0.162195	0.126958	0.12741	0.0849851	0.0837141	0.0416305	0.0406064	0.030585	0.0325794		283.4	0.214066	0.214251	0.209498	0.209456	0.199758	0.197724	0.194217	0.196017	0.175097	0.173784	0.126851	0.128492	0.0698756	0.0697251
283.6	0.207303	0.201779	0.193897	0.194295	0.164567	0.162231	0.127686	0.127462	0.0855036	0.0837595	0.0422316	0.0406315	0.0310361	0.0326008		283.6	0.214413	0.214251	0.210021	0.209456	0.200447	0.197724	0.19418	0.196024	0.175198	0.173816	0.127274	0.128538	0.070339	0.0697596
283.8	0.207392	0.201779	0.194777	0.194306	0.164546	0.162268	0.127993	0.127515	0.0856441	0.083805	0.0425048	0.0406566	0.0311846	0.0326223		283.8	0.214301	0.214251	0.210053	0.209456	0.200396	0.197725	0.194613	0.196032	0.175115	0.173848	0.127597	0.128585	0.0709467	0.0697941
284	0.207312	0.20178	0.194915	0.194317	0.16429	0.162305	0.128077	0.127567	0.0861501	0.0838504	0.0426115	0.0406817	0.0317022	0.0326437		284	0.214065	0.214251	0.210147	0.209456	0.200407	0.197725	0.194822	0.196039	0.175382	0.17388	0.127727	0.128632	0.071258	0.0698286
284.2	0.206259	0.20178	0.194231	0.194328	0.1637	0.162341	0.127779	0.12762	0.0862827	0.0838958	0.0425427	0.0407067	0.0316023	0.0326651		284.2	0.213936	0.214251	0.210244	0.209456	0.20018	0.197725	0.194873	0.196046	0.175294	0.173912	0.127307	0.128678	0.0713218	0.0698631
284.4	0.206071	0.201781	0.19469	0.194338	0.163859	0.162378	0.127792	0.127672	0.0867381	0.0839412	0.0424552	0.0407318	0.0315103	0.0326866		284.4	0.213846	0.214251	0.210262	0.209456	0.200077	0.197725	0.195243	0.196054	0.175631	0.173943	0.127883	0.128725	0.0714606	0.0698976
284.6	0.205999	0.201781	0.19509	0.194349	0.164361	0.162414	0.127905	0.127725	0.0863156	0.0839866	0.0429197	0.0407569	0.0316131	0.032708		284.6	0.213028	0.214251	0.209786	0.209456	0.200148	0.197725	0.195347	0.196061	0.175343	0.173975	0.127414	0.128771	0.0714957	0.069932
284.8	0.205603	0.201781	0.195307	0.19436	0.164742	0.16245	0.127912	0.127777	0.0865609	0.0840319	0.043138	0.040782	0.031779	0.0327294		284.8	0.21255	0.214251	0.209663	0.209456	0.200174	0.197725	0.195329	0.196068	0.17501	0.174006	0.127429	0.128818	0.0715958	0.0699665
285	0.205099	0.201782	0.195558	0.194371	0.164516	0.162487	0.127765	0.12783	0.0869427	0.0840773	0.0435891	0.040807	0.0312752	0.0327509		285	0.212467	0.214251	0.209516	0.209456	0.200707	0.197726	0.195867	0.196075	0.175612	0.174038	0.127388	0.128864	0.0715579	0.0700009
285.2	0.204641	0.201782	0.194905	0.194381	0.163871	0.162523	0.12746	0.127882	0.0859208	0.0841226	0.0434796	0.0408321	0.0304529	0.0327723		285.2	0.212167	0.214251	0.20921	0.209456	0.200754	0.197726	0.195852	0.196083	0.175398	0.174069	0.126734	0.128911	0.071362	0.0700353
285.4	0.204905	0.201783	0.194924	0.194392	0.163603	0.162559	0.127082	0.127934	0.0860253	0.0841679	0.0437493	0.0408572	0.0305436	0.0327937		285.4	0.212031	0.214251	0.209256	0.209456	0.200847	0.197726	0.195906	0.19609	0.175835	0.174101	0.126731	0.128957	0.0712474	0.0700697
285.6	0.205264	0.201783	0.194823	0.194403	0.16353	0.162595	0.12688	0.127986	0.0858483	0.0842132	0.0435025	0.0408822	0.0303604	0.0328151		285.6	0.212312	0.214251	0.209321	0.209456	0.200765	0.197726	0.195847	0.196097	0.175963	0.174132	0.126364	0.129003	0.0712141	0.070104
285.8	0.205439	0.201784	0.194492	0.194413	0.163778	0.162632	0.126556	0.128039	0.0863286	0.0842585	0.043626	0.0409072	0.0299539	0.0328366		285.8	0.212769	0.214251	0.209158	0.209456	0.201061	0.197726	0.196141	0.196104	0.175765	0.174163	0.126698	0.12905	0.0709962	0.0701384
286	0.205701	0.201784	0.194886	0.194424	0.164321	0.162668	0.126939	0.128091	0.0866234	0.0843038	0.0432107	0.0409323	0.0300604	0.032858		286	0.213225	0.214251	0.208902	0.209456	0.201134	0.197727	0.196286	0.196111	0.176016	0.174195	0.126828	0.129096	0.070927	0.0701727
286.2	0.205901	0.201784	0.194612	0.194435	0.164172	0.162704	0.126657	0.128143	0.0857588	0.084349	0.0428398	0.0409573	0.0299635	0.0328794		286.2	0.213584	0.214251	0.209186	0.209456	0.200926	0.197727	0.196841	0.196119	0.176203	0.174226	0.126712	0.129142	0.0711378	0.070207
286.4	0.206481	0.201785	0.194706	0.194445	0.16449	0.16274	0.126797	0.128195	0.0857655	0.0843942	0.0429911	0.0409824	0.0301949	0.0329008		286.4	0.213516	0.214251	0.209047	0.209456	0.200869	0.197727	0.196535	0.196126	0.176157	0.174257	0.126641	0.129188	0.0707581	0.0702413
286.6	0.206744	0.201785	0.194654	0.194456	0.165109	0.162776	0.127149	0.128247	0.0862967	0.0844394	0.0429185	0.0410074	0.0304236	0.0329222		286.6	0.213847	0.214251	0.208631	0.209456	0.200208	0.197727	0.196302	0.196133	0.176103	0.174288	0.126796	0.129234	0.070683	0.0702756
286.8	0.206458	0.201786	0.194613	0.194466	0.165342	0.162811	0.127589	0.128299	0.0867172	0.0844846	0.0429293	0.0410324	0.0306028	0.0329436		286.8	0.214723	0.214251	0.208976	0.209456	0.200479	0.197727	0.196405	0.19614	0.176491	0.174319	0.127346	0.12928	0.070621	0.0703099
287	0.206739	0.201786	0.19464	0.194476	0.166013	0.162847	0.127896	0.128351	0.0869736	0.0845298	0.0435131	0.0410574	0.0305483	0.032965		287	0.214412	0.214251	0.208953	0.209456	0.19981	0.197728	0.196008	0.196147	0.176115	0.17435	0.126977	0.129326	0.0701348	0.0703441
287.2	0.20654	0.201787	0.194288	0.194487	0.16574	0.162883	0.127865	0.128403	0.0866966	0.084575	0.0432389	0.0410824	0.0303741	0.0329864		287.2	0.214544	0.214251	0.209049	0.209456	0.199938	0.197728	0.195753	0.196154	0.175742	0.174381	0.127136	0.129372	0.0702487	0.0703784
[truncated: 1,563 more rows]

## Sheet: Figure 1f
1000g/mL	500g/mL	250g/mL	120g/mL	60g/mL	10g/mL	5g/mL	1000g/mL	500g/mL	120g/mL	Mouse anti-P. yoelii P140	Mouse anti-Pfs25
[truncated: 5 more rows]

## Sheet: Figure 2b
Complement LMIV230-01	No complement LMIV230-01	Complement IgG1 isotype control	No complement IgG1 isotype control
[truncated: 5 more rows]

[truncated: 21 more sheets: Figure 2c, Figure 4g, Figure 4h, Figure 4i, Supp. 3c, Supp. 5a, Supp. 5b, Supp. 5c, Supp. 5d, Supp. 5e, Supp. 5g, Supp. 5f, Supp. 6a, Supp. 6b, Supp. 6c, Supp. 6d, Supp. 6e, Supp. 8a, Supp. 8b, Supp. 8c …]
